# Supplementary material for: Comparative transcriptome analysis reveals candidate genes for cold stress response and early flowering in pineapple
Source: Sci Rep. 2023 Nov 2;13:18890. doi: 10.1038/s41598-023-45722-y (PMC10622448; doi:10.1038/s41598-023-45722-y)
Supplement: Supplementary file 1 — Supplementary Tables. [file 41598_2023_45722_MOESM1_ESM.xlsx]

## Sheet: Table S1
Supplementary Table S1. Entire list of GO enrichment results for each gene subset tested in this study. All subsets were compared against the entire predicted transcriptome of pineapple MD2 v2.
Enrichment test	Tags	GO ID	GO Name	GO Category	FDR	P-Value	Nr Test	Nr Reference	Non Annot Test	Non Annot Reference
MD2 T0 vs T1/T2/T3	[OVER]	GO:1903506	obsolete regulation of nucleic acid-templated transcription	BIOLOGICAL_PROCESS	3.7482e-11	9.79409e-15	27	1970	43	28551
MD2 T0 vs T1/T2/T3	[OVER]	GO:2001141	regulation of RNA biosynthetic process	BIOLOGICAL_PROCESS	3.7482e-11	9.79409e-15	27	1970	43	28551
MD2 T0 vs T1/T2/T3	[OVER]	GO:0032774	RNA biosynthetic process	BIOLOGICAL_PROCESS	1.11657e-10	5.83524e-14	27	2123	43	28398
MD2 T0 vs T1/T2/T3	[OVER]	GO:0097659	obsolete nucleic acid-templated transcription	BIOLOGICAL_PROCESS	1.11657e-10	5.2751e-14	27	2114	43	28407
MD2 T0 vs T1/T2/T3	[OVER]	GO:0051252	regulation of RNA metabolic process	BIOLOGICAL_PROCESS	1.11657e-10	4.7664e-14	27	2105	43	28416
MD2 T0 vs T1/T2/T3	[OVER]	GO:0051171	regulation of nitrogen compound metabolic process	BIOLOGICAL_PROCESS	2.16724e-10	1.51014e-13	29	2616	41	27905
MD2 T0 vs T1/T2/T3	[OVER]	GO:0010556	regulation of macromolecule biosynthetic process	BIOLOGICAL_PROCESS	2.16724e-10	1.432e-13	27	2205	43	28316
MD2 T0 vs T1/T2/T3	[OVER]	GO:0019219	regulation of nucleobase-containing compound metabolic process	BIOLOGICAL_PROCESS	2.43479e-10	1.90864e-13	27	2232	43	28289
MD2 T0 vs T1/T2/T3	[OVER]	GO:0080090	regulation of primary metabolic process	BIOLOGICAL_PROCESS	3.00699e-10	2.6191e-13	29	2674	41	27847
MD2 T0 vs T1/T2/T3	[OVER]	GO:0031326	regulation of cellular biosynthetic process	BIOLOGICAL_PROCESS	3.35667e-10	3.21604e-13	27	2282	43	28239
MD2 T0 vs T1/T2/T3	[OVER]	GO:0009889	regulation of biosynthetic process	BIOLOGICAL_PROCESS	4.09777e-10	4.28302e-13	27	2310	43	28211
MD2 T0 vs T1/T2/T3	[OVER]	GO:0031323	regulation of cellular metabolic process	BIOLOGICAL_PROCESS	6.22115e-10	7.04425e-13	29	2782	41	27739
MD2 T0 vs T1/T2/T3	[OVER]	GO:0060255	regulation of macromolecule metabolic process	BIOLOGICAL_PROCESS	1.1385e-09	1.3883e-12	29	2859	41	27662
MD2 T0 vs T1/T2/T3	[OVER]	GO:0034654	nucleobase-containing compound biosynthetic process	BIOLOGICAL_PROCESS	1.28431e-09	1.67796e-12	27	2449	43	28072
MD2 T0 vs T1/T2/T3	[OVER]	GO:1901700	response to oxygen-containing compound	BIOLOGICAL_PROCESS	2.97225e-09	4.14215e-12	22	1576	48	28945
MD2 T0 vs T1/T2/T3	[OVER]	GO:0019222	regulation of metabolic process	BIOLOGICAL_PROCESS	7.31878e-09	1.0837e-11	29	3108	41	27413
MD2 T0 vs T1/T2/T3	[OVER]	GO:0018130	heterocycle biosynthetic process	BIOLOGICAL_PROCESS	9.234e-09	1.52814e-11	27	2695	43	27826
MD2 T0 vs T1/T2/T3	[OVER]	GO:0019438	aromatic compound biosynthetic process	BIOLOGICAL_PROCESS	1.51174e-08	2.63347e-11	27	2760	43	27761
MD2 T0 vs T1/T2/T3	[OVER]	GO:0006355	regulation of DNA-templated transcription	BIOLOGICAL_PROCESS	1.8191e-08	3.32733e-11	23	1947	47	28574
MD2 T0 vs T1/T2/T3	[OVER]	GO:1901362	organic cyclic compound biosynthetic process	BIOLOGICAL_PROCESS	3.75444e-08	7.1943e-11	27	2885	43	27636
MD2 T0 vs T1/T2/T3	[OVER]	GO:0006351	DNA-templated transcription	BIOLOGICAL_PROCESS	6.9703e-08	1.39637e-10	23	2094	47	28427
MD2 T0 vs T1/T2/T3	[OVER]	GO:2000022	regulation of jasmonic acid mediated signaling pathway	BIOLOGICAL_PROCESS	9.7734e-08	2.12714e-10	6	30	64	30491
MD2 T0 vs T1/T2/T3	[OVER]	GO:0044271	cellular nitrogen compound biosynthetic process	BIOLOGICAL_PROCESS	1.65675e-07	3.75188e-10	28	3350	42	27171
MD2 T0 vs T1/T2/T3	[OVER]	GO:0080134	regulation of response to stress	BIOLOGICAL_PROCESS	2.62869e-07	6.18193e-10	12	452	58	30069
MD2 T0 vs T1/T2/T3	[OVER]	GO:0009059	macromolecule biosynthetic process	BIOLOGICAL_PROCESS	2.67509e-07	6.52405e-10	28	3432	42	27089
MD2 T0 vs T1/T2/T3	[OVER]	GO:0009753	response to jasmonic acid	BIOLOGICAL_PROCESS	8.3695e-07	2.18696e-09	9	214	61	30307
MD2 T0 vs T1/T2/T3	[OVER]	GO:0044249	cellular biosynthetic process	BIOLOGICAL_PROCESS	8.3695e-07	2.1822e-09	32	4714	38	25807
MD2 T0 vs T1/T2/T3	[OVER]	GO:0070542	response to fatty acid	BIOLOGICAL_PROCESS	9.10542e-07	2.45857e-09	9	217	61	30304
MD2 T0 vs T1/T2/T3	[OVER]	GO:0001101	response to acid chemical	BIOLOGICAL_PROCESS	9.30127e-07	2.59246e-09	16	1078	54	29443
MD2 T0 vs T1/T2/T3	[OVER]	GO:0010468	regulation of gene expression	BIOLOGICAL_PROCESS	1.01463e-06	2.91637e-09	23	2451	47	28070
MD2 T0 vs T1/T2/T3	[OVER]	GO:0065007	biological regulation	BIOLOGICAL_PROCESS	1.38453e-06	4.10018e-09	34	5430	36	25091
MD2 T0 vs T1/T2/T3	[OVER]	GO:1901576	organic substance biosynthetic process	BIOLOGICAL_PROCESS	1.41163e-06	4.30337e-09	32	4843	38	25678
MD2 T0 vs T1/T2/T3	[OVER]	GO:0010467	gene expression	BIOLOGICAL_PROCESS	1.71869e-06	5.38916e-09	28	3769	42	26752
MD2 T0 vs T1/T2/T3	[OVER]	GO:0050794	regulation of cellular process	BIOLOGICAL_PROCESS	2.37723e-06	7.66114e-09	30	4379	40	26142
MD2 T0 vs T1/T2/T3	[OVER]	GO:0009058	biosynthetic process	BIOLOGICAL_PROCESS	2.46751e-06	8.167e-09	32	4969	38	25552
MD2 T0 vs T1/T2/T3	[OVER]	GO:0016070	RNA metabolic process	BIOLOGICAL_PROCESS	2.92198e-06	9.92574e-09	27	3608	43	26913
MD2 T0 vs T1/T2/T3	[OVER]	GO:0006952	defense response	BIOLOGICAL_PROCESS	4.60724e-06	1.60517e-08	14	897	56	29624
MD2 T0 vs T1/T2/T3	[OVER]	GO:0048583	regulation of response to stimulus	BIOLOGICAL_PROCESS	9.45135e-06	3.37519e-08	14	953	56	29568
MD2 T0 vs T1/T2/T3	[OVER]	GO:0010033	response to organic substance	BIOLOGICAL_PROCESS	1.52112e-05	5.5646e-08	19	1948	51	28573
MD2 T0 vs T1/T2/T3	[OVER]	GO:0042221	response to chemical	BIOLOGICAL_PROCESS	1.72477e-05	6.45982e-08	23	2894	47	27627
MD2 T0 vs T1/T2/T3	[OVER]	GO:0009725	response to hormone	BIOLOGICAL_PROCESS	1.99585e-05	7.64894e-08	17	1572	53	28949
MD2 T0 vs T1/T2/T3	[OVER]	GO:0009867	jasmonic acid mediated signaling pathway	BIOLOGICAL_PROCESS	2.17831e-05	8.53793e-08	6	89	64	30432
MD2 T0 vs T1/T2/T3	[OVER]	GO:0009719	response to endogenous stimulus	BIOLOGICAL_PROCESS	2.63257e-05	1.05477e-07	17	1608	53	28913
MD2 T0 vs T1/T2/T3	[OVER]	GO:0006950	response to stress	BIOLOGICAL_PROCESS	2.67157e-05	1.09367e-07	23	2979	47	27542
MD2 T0 vs T1/T2/T3	[OVER]	GO:0050789	regulation of biological process	BIOLOGICAL_PROCESS	2.85676e-05	1.19436e-07	30	4933	40	25588
MD2 T0 vs T1/T2/T3	[OVER]	GO:0009611	response to wounding	BIOLOGICAL_PROCESS	3.46254e-05	1.50794e-07	8	253	62	30268
MD2 T0 vs T1/T2/T3	[OVER]	GO:0071395	cellular response to jasmonic acid stimulus	BIOLOGICAL_PROCESS	3.49581e-05	1.55288e-07	6	99	64	30422
MD2 T0 vs T1/T2/T3	[OVER]	GO:0032870	cellular response to hormone stimulus	BIOLOGICAL_PROCESS	3.5148e-05	1.59193e-07	12	755	58	29766
MD2 T0 vs T1/T2/T3	[OVER]	GO:0071398	cellular response to fatty acid	BIOLOGICAL_PROCESS	3.9783e-05	1.83651e-07	6	102	64	30419
MD2 T0 vs T1/T2/T3	[OVER]	GO:0090304	nucleic acid metabolic process	BIOLOGICAL_PROCESS	4.04968e-05	1.90619e-07	27	4154	43	26367
MD2 T0 vs T1/T2/T3	[OVER]	GO:0010200	response to chitin	BIOLOGICAL_PROCESS	4.04968e-05	1.94001e-07	6	103	64	30418
MD2 T0 vs T1/T2/T3	[OVER]	GO:0044238	primary metabolic process	BIOLOGICAL_PROCESS	4.24602e-05	2.07105e-07	44	9772	26	20749
MD2 T0 vs T1/T2/T3	[OVER]	GO:0033993	response to lipid	BIOLOGICAL_PROCESS	4.65433e-05	2.31075e-07	13	944	57	29577
MD2 T0 vs T1/T2/T3	[OVER]	GO:0009863	salicylic acid mediated signaling pathway	BIOLOGICAL_PROCESS	4.88406e-05	2.46734e-07	5	54	65	30467
MD2 T0 vs T1/T2/T3	[OVER]	GO:0071495	cellular response to endogenous stimulus	BIOLOGICAL_PROCESS	5.7704e-05	2.96536e-07	12	801	58	29720
MD2 T0 vs T1/T2/T3	[OVER]	GO:0042218	1-aminocyclopropane-1-carboxylate biosynthetic process	BIOLOGICAL_PROCESS	7.22546e-05	3.9896e-07	3	4	67	30517
MD2 T0 vs T1/T2/T3	[OVER]	GO:0031347	regulation of defense response	BIOLOGICAL_PROCESS	7.22546e-05	3.92417e-07	8	288	62	30233
MD2 T0 vs T1/T2/T3	[OVER]	GO:0018871	1-aminocyclopropane-1-carboxylate metabolic process	BIOLOGICAL_PROCESS	7.22546e-05	3.9896e-07	3	4	67	30517
MD2 T0 vs T1/T2/T3	[OVER]	GO:0071446	cellular response to salicylic acid stimulus	BIOLOGICAL_PROCESS	7.22546e-05	4.02778e-07	5	60	65	30461
MD2 T0 vs T1/T2/T3	[OVER]	GO:0071704	organic substance metabolic process	BIOLOGICAL_PROCESS	0.000146179	8.50352e-07	44	10346	26	20175
MD2 T0 vs T1/T2/T3	[OVER]	GO:1901701	cellular response to oxygen-containing compound	BIOLOGICAL_PROCESS	0.000146179	8.53062e-07	11	724	59	29797
MD2 T0 vs T1/T2/T3	[OVER]	GO:0006139	nucleobase-containing compound metabolic process	BIOLOGICAL_PROCESS	0.000239753	1.42001e-06	27	4590	43	25931
MD2 T0 vs T1/T2/T3	[OVER]	GO:0010411	xyloglucan metabolic process	BIOLOGICAL_PROCESS	0.000291088	1.74942e-06	4	34	66	30487
MD2 T0 vs T1/T2/T3	[OVER]	GO:0071310	cellular response to organic substance	BIOLOGICAL_PROCESS	0.000322365	1.99355e-06	12	963	58	29558
MD2 T0 vs T1/T2/T3	[OVER]	GO:0008152	metabolic process	BIOLOGICAL_PROCESS	0.000358679	2.24936e-06	45	11033	25	19488
MD2 T0 vs T1/T2/T3	[OVER]	GO:0009410	response to xenobiotic stimulus	BIOLOGICAL_PROCESS	0.000685677	4.35976e-06	10	692	60	29829
MD2 T0 vs T1/T2/T3	[OVER]	GO:0009751	response to salicylic acid	BIOLOGICAL_PROCESS	0.000707831	4.56228e-06	6	181	64	30340
MD2 T0 vs T1/T2/T3	[OVER]	GO:0046483	heterocycle metabolic process	BIOLOGICAL_PROCESS	0.000784353	5.12381e-06	27	4903	43	25618
MD2 T0 vs T1/T2/T3	[OVER]	GO:1901000	regulation of response to salt stress	BIOLOGICAL_PROCESS	0.000937101	6.26314e-06	4	48	66	30473
MD2 T0 vs T1/T2/T3	[OVER]	GO:1901360	organic cyclic compound metabolic process	BIOLOGICAL_PROCESS	0.000937101	6.28489e-06	28	5155	42	25366
MD2 T0 vs T1/T2/T3	[OVER]	GO:0046677	response to antibiotic	BIOLOGICAL_PROCESS	0.000962861	6.54152e-06	7	299	63	30222
MD2 T0 vs T1/T2/T3	[OVER]	GO:0043170	macromolecule metabolic process	BIOLOGICAL_PROCESS	0.00110207	7.58329e-06	36	7991	34	22530
MD2 T0 vs T1/T2/T3	[OVER]	GO:0044237	cellular metabolic process	BIOLOGICAL_PROCESS	0.00132426	9.22751e-06	41	9949	29	20572
MD2 T0 vs T1/T2/T3	[OVER]	GO:0009628	response to abiotic stimulus	BIOLOGICAL_PROCESS	0.00135621	9.56823e-06	16	1996	54	28525
MD2 T0 vs T1/T2/T3	[OVER]	GO:0006725	cellular aromatic compound metabolic process	BIOLOGICAL_PROCESS	0.0015796	1.12818e-05	27	5020	43	25501
MD2 T0 vs T1/T2/T3	[OVER]	GO:0009966	regulation of signal transduction	BIOLOGICAL_PROCESS	0.00165943	1.19966e-05	8	462	62	30059
MD2 T0 vs T1/T2/T3	[OVER]	GO:0034641	cellular nitrogen compound metabolic process	BIOLOGICAL_PROCESS	0.00182642	1.33629e-05	28	5458	42	25063
MD2 T0 vs T1/T2/T3	[OVER]	GO:1900030	regulation of pectin biosynthetic process	BIOLOGICAL_PROCESS	0.0020172	1.54615e-05	2	1	68	30520
MD2 T0 vs T1/T2/T3	[OVER]	GO:0047484	regulation of response to osmotic stress	BIOLOGICAL_PROCESS	0.0020172	1.53161e-05	4	61	66	30460
MD2 T0 vs T1/T2/T3	[OVER]	GO:0071497	cellular response to freezing	BIOLOGICAL_PROCESS	0.0020172	1.54615e-05	2	1	68	30520
MD2 T0 vs T1/T2/T3	[OVER]	GO:0009620	response to fungus	BIOLOGICAL_PROCESS	0.00205117	1.59005e-05	7	344	63	30177
MD2 T0 vs T1/T2/T3	[OVER]	GO:0023051	regulation of signaling	BIOLOGICAL_PROCESS	0.00218906	1.71601e-05	8	486	62	30035
MD2 T0 vs T1/T2/T3	[OVER]	GO:0010646	regulation of cell communication	BIOLOGICAL_PROCESS	0.0024368	1.95266e-05	8	495	62	30026
MD2 T0 vs T1/T2/T3	[OVER]	GO:0009755	hormone-mediated signaling pathway	BIOLOGICAL_PROCESS	0.0024701	2.00086e-05	9	654	61	29867
MD2 T0 vs T1/T2/T3	[OVER]	GO:0010243	response to organonitrogen compound	BIOLOGICAL_PROCESS	0.0027153	2.27044e-05	6	242	64	30279
MD2 T0 vs T1/T2/T3	[OVER]	GO:0009414	response to water deprivation	BIOLOGICAL_PROCESS	0.00273094	2.3073e-05	7	365	63	30156
MD2 T0 vs T1/T2/T3	[OVER]	GO:0071396	cellular response to lipid	BIOLOGICAL_PROCESS	0.00282102	2.40797e-05	8	510	62	30011
MD2 T0 vs T1/T2/T3	[OVER]	GO:0010410	hemicellulose metabolic process	BIOLOGICAL_PROCESS	0.00297221	2.56292e-05	4	70	66	30451
MD2 T0 vs T1/T2/T3	[OVER]	GO:0009415	response to water	BIOLOGICAL_PROCESS	0.00340783	2.96823e-05	7	380	63	30141
MD2 T0 vs T1/T2/T3	[OVER]	GO:0048518	positive regulation of biological process	BIOLOGICAL_PROCESS	0.00343488	3.02171e-05	13	1482	57	29039
MD2 T0 vs T1/T2/T3	[OVER]	GO:0043449	cellular alkene metabolic process	BIOLOGICAL_PROCESS	0.00473742	4.45641e-05	3	27	67	30494
MD2 T0 vs T1/T2/T3	[OVER]	GO:0043450	alkene biosynthetic process	BIOLOGICAL_PROCESS	0.00473742	4.45641e-05	3	27	67	30494
MD2 T0 vs T1/T2/T3	[OVER]	GO:0009693	ethylene biosynthetic process	BIOLOGICAL_PROCESS	0.00473742	4.45641e-05	3	27	67	30494
MD2 T0 vs T1/T2/T3	[OVER]	GO:0009692	ethylene metabolic process	BIOLOGICAL_PROCESS	0.00473742	4.45641e-05	3	27	67	30494
MD2 T0 vs T1/T2/T3	[OVER]	GO:1900674	olefin biosynthetic process	BIOLOGICAL_PROCESS	0.00473742	4.45641e-05	3	27	67	30494
MD2 T0 vs T1/T2/T3	[OVER]	GO:1900673	olefin metabolic process	BIOLOGICAL_PROCESS	0.00473742	4.45641e-05	3	27	67	30494
MD2 T0 vs T1/T2/T3	[OVER]	GO:0050832	defense response to fungus	BIOLOGICAL_PROCESS	0.00509627	4.83837e-05	6	278	64	30243
MD2 T0 vs T1/T2/T3	[OVER]	GO:1902457	negative regulation of stomatal opening	BIOLOGICAL_PROCESS	0.00531128	5.13857e-05	2	3	68	30518
MD2 T0 vs T1/T2/T3	[OVER]	GO:0050896	response to stimulus	BIOLOGICAL_PROCESS	0.00531128	5.18129e-05	27	5434	43	25087
MD2 T0 vs T1/T2/T3	[OVER]	GO:0098542	defense response to other organism	BIOLOGICAL_PROCESS	0.00655383	6.45051e-05	9	762	61	29759
MD2 T0 vs T1/T2/T3	[OVER]	GO:0051707	response to other organism	BIOLOGICAL_PROCESS	0.00937149	9.30538e-05	10	995	60	29526
MD2 T0 vs T1/T2/T3	[OVER]	GO:0043207	response to external biotic stimulus	BIOLOGICAL_PROCESS	0.0098356	9.85188e-05	10	1002	60	29519
MD2 T0 vs T1/T2/T3	[OVER]	GO:0005976	polysaccharide metabolic process	BIOLOGICAL_PROCESS	0.0098939	9.99645e-05	6	318	64	30203
MD2 T0 vs T1/T2/T3	[OVER]	GO:0009607	response to biotic stimulus	BIOLOGICAL_PROCESS	0.00998577	0.000101762	10	1006	60	29515
MD2 T0 vs T1/T2/T3	[OVER]	GO:0044419	biological process involved in interspecies interaction between organisms	BIOLOGICAL_PROCESS	0.011433	0.000117506	10	1024	60	29497
MD2 T0 vs T1/T2/T3	[OVER]	GO:0043406	positive regulation of MAP kinase activity	BIOLOGICAL_PROCESS	0.0138198	0.000143242	2	6	68	30515
MD2 T0 vs T1/T2/T3	[OVER]	GO:0070887	cellular response to chemical stimulus	BIOLOGICAL_PROCESS	0.0148044	0.000154736	12	1504	58	29017
MD2 T0 vs T1/T2/T3	[OVER]	GO:0006807	nitrogen compound metabolic process	BIOLOGICAL_PROCESS	0.0148693	0.000156709	35	8673	35	21848
MD2 T0 vs T1/T2/T3	[OVER]	GO:0010383	cell wall polysaccharide metabolic process	BIOLOGICAL_PROCESS	0.0169521	0.000180137	4	118	66	30403
MD2 T0 vs T1/T2/T3	[OVER]	GO:0006970	response to osmotic stress	BIOLOGICAL_PROCESS	0.0172096	0.000184372	8	686	62	29835
MD2 T0 vs T1/T2/T3	[OVER]	GO:0071407	cellular response to organic cyclic compound	BIOLOGICAL_PROCESS	0.018981	0.000206657	5	230	65	30291
MD2 T0 vs T1/T2/T3	[OVER]	GO:0007165	signal transduction	BIOLOGICAL_PROCESS	0.0198063	0.000219092	12	1562	58	28959
MD2 T0 vs T1/T2/T3	[OVER]	GO:0048584	positive regulation of response to stimulus	BIOLOGICAL_PROCESS	0.0203487	0.00023041	6	372	64	30149
MD2 T0 vs T1/T2/T3	[OVER]	GO:1901698	response to nitrogen compound	BIOLOGICAL_PROCESS	0.0203487	0.000227158	6	371	64	30150
MD2 T0 vs T1/T2/T3	[OVER]	GO:0034605	cellular response to heat	BIOLOGICAL_PROCESS	0.0205069	0.000233987	3	49	67	30472
MD2 T0 vs T1/T2/T3	[OVER]	GO:0023052	signaling	BIOLOGICAL_PROCESS	0.0238523	0.000274236	12	1601	58	28920
MD2 T0 vs T1/T2/T3	[OVER]	GO:0043405	regulation of MAP kinase activity	BIOLOGICAL_PROCESS	0.0241808	0.00028012	2	9	68	30512
MD2 T0 vs T1/T2/T3	[OVER]	GO:0071236	cellular response to antibiotic	BIOLOGICAL_PROCESS	0.0277172	0.0003235	3	55	67	30466
MD2 T0 vs T1/T2/T3	[OVER]	GO:0010035	response to inorganic substance	BIOLOGICAL_PROCESS	0.0282912	0.000332663	9	951	61	29570
MD2 T0 vs T1/T2/T3	[OVER]	GO:0044036	cell wall macromolecule metabolic process	BIOLOGICAL_PROCESS	0.0301781	0.000357479	4	142	66	30379
MD2 T0 vs T1/T2/T3	[OVER]	GO:0120251	hydrocarbon biosynthetic process	BIOLOGICAL_PROCESS	0.0330121	0.000393925	3	59	67	30462
MD2 T0 vs T1/T2/T3	[OVER]	GO:0044262	obsolete cellular carbohydrate metabolic process	BIOLOGICAL_PROCESS	0.0362099	0.000435237	6	420	64	30101
MD2 T0 vs T1/T2/T3	[OVER]	GO:1902456	regulation of stomatal opening	BIOLOGICAL_PROCESS	0.0378394	0.000461416	2	12	68	30509
MD2 T0 vs T1/T2/T3	[OVER]	GO:1901001	negative regulation of response to salt stress	BIOLOGICAL_PROCESS	0.0378394	0.000461416	2	12	68	30509
MD2 T0 vs T1/T2/T3	[OVER]	GO:0014070	response to organic cyclic compound	BIOLOGICAL_PROCESS	0.0395644	0.000485897	6	429	64	30092
MD2 T0 vs T1/T2/T3	[OVER]	GO:0120252	hydrocarbon metabolic process	BIOLOGICAL_PROCESS	0.0415241	0.0005169	3	65	67	30456
MD2 T0 vs T1/T2/T3	[OVER]	GO:0009967	positive regulation of signal transduction	BIOLOGICAL_PROCESS	0.0415241	0.000517197	4	157	66	30364
MD2 T0 vs T1/T2/T3	[OVER]	GO:2000038	regulation of stomatal complex development	BIOLOGICAL_PROCESS	0.0423853	0.000531616	2	13	68	30508
MD2 T0 vs T1/T2/T3	[OVER]	GO:0120255	olefinic compound biosynthetic process	BIOLOGICAL_PROCESS	0.0427183	0.000539513	3	66	67	30455
MD2 T0 vs T1/T2/T3	[OVER]	GO:0023056	positive regulation of signaling	BIOLOGICAL_PROCESS	0.045623	0.000580172	4	162	66	30359
MD2 T0 vs T1/T2/T3	[OVER]	GO:0009861	jasmonic acid and ethylene-dependent systemic resistance	BIOLOGICAL_PROCESS	0.0470614	0.000606663	2	14	68	30507
MD2 T0 vs T1/T2/T3	[OVER]	GO:0140110	transcription regulator activity	MOLECULAR_FUNCTION	3.7482e-11	6.27811e-15	23	1278	47	29243
MD2 T0 vs T1/T2/T3	[OVER]	GO:0003700	DNA-binding transcription factor activity	MOLECULAR_FUNCTION	7.36618e-09	1.15487e-11	19	1160	51	29361
MD2 T0 vs T1/T2/T3	[OVER]	GO:0003677	DNA binding	MOLECULAR_FUNCTION	9.7734e-08	2.12817e-10	21	1743	49	28778
MD2 T0 vs T1/T2/T3	[OVER]	GO:0043565	sequence-specific DNA binding	MOLECULAR_FUNCTION	3.42857e-05	1.46329e-07	12	749	58	29772
MD2 T0 vs T1/T2/T3	[OVER]	GO:0016847	1-aminocyclopropane-1-carboxylate synthase activity	MOLECULAR_FUNCTION	7.22546e-05	3.9896e-07	3	4	67	30517
MD2 T0 vs T1/T2/T3	[OVER]	GO:0016762	xyloglucan:xyloglucosyl transferase activity	MOLECULAR_FUNCTION	0.000100981	5.71709e-07	4	25	66	30496
MD2 T0 vs T1/T2/T3	[OVER]	GO:0003714	transcription corepressor activity	MOLECULAR_FUNCTION	0.00031917	1.94599e-06	4	35	66	30486
MD2 T0 vs T1/T2/T3	[OVER]	GO:0003676	nucleic acid binding	MOLECULAR_FUNCTION	0.00199245	1.47512e-05	22	3664	48	26857
MD2 T0 vs T1/T2/T3	[OVER]	GO:0046983	protein dimerization activity	MOLECULAR_FUNCTION	0.00226711	1.79694e-05	9	645	61	29876
MD2 T0 vs T1/T2/T3	[OVER]	GO:0000976	transcription cis-regulatory region binding	MOLECULAR_FUNCTION	0.00269404	2.22919e-05	7	363	63	30158
MD2 T0 vs T1/T2/T3	[OVER]	GO:0001067	transcription regulatory region nucleic acid binding	MOLECULAR_FUNCTION	0.00269404	2.22919e-05	7	363	63	30158
MD2 T0 vs T1/T2/T3	[OVER]	GO:1990837	sequence-specific double-stranded DNA binding	MOLECULAR_FUNCTION	0.00418584	3.71881e-05	7	394	63	30127
MD2 T0 vs T1/T2/T3	[OVER]	GO:0016846	carbon-sulfur lyase activity	MOLECULAR_FUNCTION	0.00514119	4.9258e-05	3	28	67	30493
MD2 T0 vs T1/T2/T3	[OVER]	GO:0003690	double-stranded DNA binding	MOLECULAR_FUNCTION	0.017753	0.000191741	7	515	63	30006
MD2 T0 vs T1/T2/T3	[OVER]	GO:0003712	transcription coregulator activity	MOLECULAR_FUNCTION	0.0191476	0.000210138	4	123	66	30398
MD2 T0 vs T1/T2/T3	[OVER]	GO:0004709	MAP kinase kinase kinase activity	MOLECULAR_FUNCTION	0.0203487	0.000229528	2	8	68	30513
MD2 T0 vs T1/T2/T3	[OVER]	GO:0046527	glucosyltransferase activity	MOLECULAR_FUNCTION	0.046345	0.000593391	4	163	66	30358
Dole17 T0 vs T1/T2/T3	[OVER]	GO:1903506	obsolete regulation of nucleic acid-templated transcription	BIOLOGICAL_PROCESS	6.31202e-08	2.19912e-11	25	1972	55	28539
Dole17 T0 vs T1/T2/T3	[OVER]	GO:2001141	regulation of RNA biosynthetic process	BIOLOGICAL_PROCESS	6.31202e-08	2.19912e-11	25	1972	55	28539
Dole17 T0 vs T1/T2/T3	[OVER]	GO:1901700	response to oxygen-containing compound	BIOLOGICAL_PROCESS	6.31202e-08	1.0751e-11	23	1575	57	28936
Dole17 T0 vs T1/T2/T3	[OVER]	GO:0006950	response to stress	BIOLOGICAL_PROCESS	7.33159e-08	3.19292e-11	30	2972	50	27539
Dole17 T0 vs T1/T2/T3	[OVER]	GO:0051171	regulation of nitrogen compound metabolic process	BIOLOGICAL_PROCESS	9.46043e-08	4.94404e-11	28	2617	52	27894
Dole17 T0 vs T1/T2/T3	[OVER]	GO:0032774	RNA biosynthetic process	BIOLOGICAL_PROCESS	1.21969e-07	1.06236e-10	25	2125	55	28386
Dole17 T0 vs T1/T2/T3	[OVER]	GO:0097659	obsolete nucleic acid-templated transcription	BIOLOGICAL_PROCESS	1.21969e-07	9.7201e-11	25	2116	55	28395
Dole17 T0 vs T1/T2/T3	[OVER]	GO:0051252	regulation of RNA metabolic process	BIOLOGICAL_PROCESS	1.21969e-07	8.88945e-11	25	2107	55	28404
Dole17 T0 vs T1/T2/T3	[OVER]	GO:0080090	regulation of primary metabolic process	BIOLOGICAL_PROCESS	1.21969e-07	8.20954e-11	28	2675	52	27836
Dole17 T0 vs T1/T2/T3	[OVER]	GO:0031323	regulation of cellular metabolic process	BIOLOGICAL_PROCESS	2.12762e-07	2.03849e-10	28	2783	52	27728
Dole17 T0 vs T1/T2/T3	[OVER]	GO:0010556	regulation of macromolecule biosynthetic process	BIOLOGICAL_PROCESS	2.23874e-07	2.33994e-10	25	2207	55	28304
Dole17 T0 vs T1/T2/T3	[OVER]	GO:0019219	regulation of nucleobase-containing compound metabolic process	BIOLOGICAL_PROCESS	2.65967e-07	3.01156e-10	25	2234	55	28277
Dole17 T0 vs T1/T2/T3	[OVER]	GO:0060255	regulation of macromolecule metabolic process	BIOLOGICAL_PROCESS	3.11491e-07	3.79834e-10	28	2860	52	27651
Dole17 T0 vs T1/T2/T3	[OVER]	GO:0031326	regulation of cellular biosynthetic process	BIOLOGICAL_PROCESS	3.64299e-07	4.75959e-10	25	2284	55	28227
Dole17 T0 vs T1/T2/T3	[OVER]	GO:0009889	regulation of biosynthetic process	BIOLOGICAL_PROCESS	4.1317e-07	6.11784e-10	25	2312	55	28199
Dole17 T0 vs T1/T2/T3	[OVER]	GO:0034654	nucleobase-containing compound biosynthetic process	BIOLOGICAL_PROCESS	1.21953e-06	2.01821e-09	25	2451	55	28060
Dole17 T0 vs T1/T2/T3	[OVER]	GO:0019222	regulation of metabolic process	BIOLOGICAL_PROCESS	1.4259e-06	2.48393e-09	28	3109	52	27402
Dole17 T0 vs T1/T2/T3	[OVER]	GO:0006355	regulation of DNA-templated transcription	BIOLOGICAL_PROCESS	2.18086e-06	3.98902e-09	22	1948	58	28563
Dole17 T0 vs T1/T2/T3	[OVER]	GO:0019438	aromatic compound biosynthetic process	BIOLOGICAL_PROCESS	2.38739e-06	4.57475e-09	26	2761	54	27750
Dole17 T0 vs T1/T2/T3	[OVER]	GO:1901362	organic cyclic compound biosynthetic process	BIOLOGICAL_PROCESS	5.69773e-06	1.14143e-08	26	2886	54	27625
Dole17 T0 vs T1/T2/T3	[OVER]	GO:0018130	heterocycle biosynthetic process	BIOLOGICAL_PROCESS	6.58378e-06	1.37628e-08	25	2697	55	27814
Dole17 T0 vs T1/T2/T3	[OVER]	GO:0006351	DNA-templated transcription	BIOLOGICAL_PROCESS	6.78251e-06	1.4769e-08	22	2095	58	28416
Dole17 T0 vs T1/T2/T3	[OVER]	GO:0042221	response to chemical	BIOLOGICAL_PROCESS	2.39324e-05	5.41977e-08	25	2892	55	27619
Dole17 T0 vs T1/T2/T3	[OVER]	GO:0001101	response to acid chemical	BIOLOGICAL_PROCESS	5.8253e-05	1.36994e-07	15	1079	65	29432
Dole17 T0 vs T1/T2/T3	[OVER]	GO:0010468	regulation of gene expression	BIOLOGICAL_PROCESS	9.17799e-05	2.31828e-07	22	2452	58	28059
Dole17 T0 vs T1/T2/T3	[OVER]	GO:0044271	cellular nitrogen compound biosynthetic process	BIOLOGICAL_PROCESS	9.17799e-05	2.30297e-07	26	3352	54	27159
Dole17 T0 vs T1/T2/T3	[OVER]	GO:0065007	biological regulation	BIOLOGICAL_PROCESS	0.000151335	3.95439e-07	34	5430	46	25081
Dole17 T0 vs T1/T2/T3	[OVER]	GO:0050794	regulation of cellular process	BIOLOGICAL_PROCESS	0.00031898	1.0002e-06	29	4380	51	26131
Dole17 T0 vs T1/T2/T3	[OVER]	GO:0050896	response to stimulus	BIOLOGICAL_PROCESS	0.00031898	9.94655e-07	33	5428	47	25083
Dole17 T0 vs T1/T2/T3	[OVER]	GO:0043406	positive regulation of MAP kinase activity	BIOLOGICAL_PROCESS	0.00031898	9.55341e-07	3	5	77	30506
Dole17 T0 vs T1/T2/T3	[OVER]	GO:0031098	stress-activated protein kinase signaling cascade	BIOLOGICAL_PROCESS	0.000350081	1.12821e-06	4	26	76	30485
Dole17 T0 vs T1/T2/T3	[OVER]	GO:0009059	macromolecule biosynthetic process	BIOLOGICAL_PROCESS	0.000423375	1.40129e-06	25	3435	55	27076
Dole17 T0 vs T1/T2/T3	[OVER]	GO:0009753	response to jasmonic acid	BIOLOGICAL_PROCESS	0.000585371	2.01346e-06	7	216	73	30295
Dole17 T0 vs T1/T2/T3	[OVER]	GO:0070542	response to fatty acid	BIOLOGICAL_PROCESS	0.000616023	2.19989e-06	7	219	73	30292
Dole17 T0 vs T1/T2/T3	[OVER]	GO:2000022	regulation of jasmonic acid mediated signaling pathway	BIOLOGICAL_PROCESS	0.000655039	2.39628e-06	4	32	76	30479
Dole17 T0 vs T1/T2/T3	[OVER]	GO:0010033	response to organic substance	BIOLOGICAL_PROCESS	0.000668001	2.50188e-06	18	1949	62	28562
Dole17 T0 vs T1/T2/T3	[OVER]	GO:0043405	regulation of MAP kinase activity	BIOLOGICAL_PROCESS	0.000730333	2.79894e-06	3	8	77	30503
Dole17 T0 vs T1/T2/T3	[OVER]	GO:0044238	primary metabolic process	BIOLOGICAL_PROCESS	0.000803926	3.151e-06	46	9770	34	20741
Dole17 T0 vs T1/T2/T3	[OVER]	GO:0016070	RNA metabolic process	BIOLOGICAL_PROCESS	0.000861758	3.45274e-06	25	3610	55	26901
Dole17 T0 vs T1/T2/T3	[OVER]	GO:0050789	regulation of biological process	BIOLOGICAL_PROCESS	0.00104059	4.25988e-06	30	4933	50	25578
Dole17 T0 vs T1/T2/T3	[OVER]	GO:0009611	response to wounding	BIOLOGICAL_PROCESS	0.00135719	5.67417e-06	7	254	73	30257
Dole17 T0 vs T1/T2/T3	[OVER]	GO:0009414	response to water deprivation	BIOLOGICAL_PROCESS	0.00137731	5.99823e-06	8	364	72	30147
Dole17 T0 vs T1/T2/T3	[OVER]	GO:0044249	cellular biosynthetic process	BIOLOGICAL_PROCESS	0.00137731	5.91806e-06	29	4717	51	25794
Dole17 T0 vs T1/T2/T3	[OVER]	GO:0044237	cellular metabolic process	BIOLOGICAL_PROCESS	0.00139083	6.17824e-06	46	9944	34	20567
Dole17 T0 vs T1/T2/T3	[OVER]	GO:0010467	gene expression	BIOLOGICAL_PROCESS	0.0016648	7.54027e-06	25	3772	55	26739
Dole17 T0 vs T1/T2/T3	[OVER]	GO:0071704	organic substance metabolic process	BIOLOGICAL_PROCESS	0.00166632	7.69228e-06	47	10343	33	20168
Dole17 T0 vs T1/T2/T3	[OVER]	GO:0009415	response to water	BIOLOGICAL_PROCESS	0.00170053	7.99833e-06	8	379	72	30132
Dole17 T0 vs T1/T2/T3	[OVER]	GO:0010200	response to chitin	BIOLOGICAL_PROCESS	0.0021243	1.01765e-05	5	104	75	30407
Dole17 T0 vs T1/T2/T3	[OVER]	GO:0043410	positive regulation of MAPK cascade	BIOLOGICAL_PROCESS	0.00233825	1.14051e-05	3	14	77	30497
Dole17 T0 vs T1/T2/T3	[OVER]	GO:0009058	biosynthetic process	BIOLOGICAL_PROCESS	0.00268248	1.35514e-05	29	4972	51	25539
Dole17 T0 vs T1/T2/T3	[OVER]	GO:0006970	response to osmotic stress	BIOLOGICAL_PROCESS	0.00268248	1.33485e-05	10	684	70	29827
Dole17 T0 vs T1/T2/T3	[OVER]	GO:0009628	response to abiotic stimulus	BIOLOGICAL_PROCESS	0.00278974	1.43363e-05	17	1995	63	28516
Dole17 T0 vs T1/T2/T3	[OVER]	GO:0071902	positive regulation of protein serine/threonine kinase activity	BIOLOGICAL_PROCESS	0.00309816	1.61911e-05	3	16	77	30495
Dole17 T0 vs T1/T2/T3	[OVER]	GO:0006807	nitrogen compound metabolic process	BIOLOGICAL_PROCESS	0.00332284	1.76547e-05	41	8667	39	21844
Dole17 T0 vs T1/T2/T3	[OVER]	GO:0008152	metabolic process	BIOLOGICAL_PROCESS	0.00355711	1.92092e-05	48	11030	32	19481
Dole17 T0 vs T1/T2/T3	[OVER]	GO:0006952	defense response	BIOLOGICAL_PROCESS	0.00450929	2.47439e-05	11	900	69	29611
Dole17 T0 vs T1/T2/T3	[OVER]	GO:0009966	regulation of signal transduction	BIOLOGICAL_PROCESS	0.00578065	3.22238e-05	8	462	72	30049
Dole17 T0 vs T1/T2/T3	[OVER]	GO:0033993	response to lipid	BIOLOGICAL_PROCESS	0.00663906	3.87437e-05	11	946	69	29565
Dole17 T0 vs T1/T2/T3	[OVER]	GO:1901576	organic substance biosynthetic process	BIOLOGICAL_PROCESS	0.00663906	3.84145e-05	28	4847	52	25664
Dole17 T0 vs T1/T2/T3	[OVER]	GO:0009620	response to fungus	BIOLOGICAL_PROCESS	0.00663906	3.82035e-05	7	344	73	30167
Dole17 T0 vs T1/T2/T3	[OVER]	GO:0048583	regulation of response to stimulus	BIOLOGICAL_PROCESS	0.00718602	4.25615e-05	11	956	69	29555
Dole17 T0 vs T1/T2/T3	[OVER]	GO:0023051	regulation of signaling	BIOLOGICAL_PROCESS	0.00761679	4.57764e-05	8	486	72	30025
Dole17 T0 vs T1/T2/T3	[OVER]	GO:0043408	regulation of MAPK cascade	BIOLOGICAL_PROCESS	0.00778477	4.81421e-05	3	24	77	30487
Dole17 T0 vs T1/T2/T3	[OVER]	GO:0090304	nucleic acid metabolic process	BIOLOGICAL_PROCESS	0.00778477	4.77291e-05	25	4156	55	26355
Dole17 T0 vs T1/T2/T3	[OVER]	GO:0010646	regulation of cell communication	BIOLOGICAL_PROCESS	0.00828463	5.19548e-05	8	495	72	30016
Dole17 T0 vs T1/T2/T3	[OVER]	GO:0043170	macromolecule metabolic process	BIOLOGICAL_PROCESS	0.00876527	5.57325e-05	38	7989	42	22522
Dole17 T0 vs T1/T2/T3	[OVER]	GO:1902457	negative regulation of stomatal opening	BIOLOGICAL_PROCESS	0.010425	6.71936e-05	2	3	78	30508
Dole17 T0 vs T1/T2/T3	[OVER]	GO:0009410	response to xenobiotic stimulus	BIOLOGICAL_PROCESS	0.0137525	9.10364e-05	9	693	71	29818
Dole17 T0 vs T1/T2/T3	[OVER]	GO:0009987	cellular process	BIOLOGICAL_PROCESS	0.0144739	9.70727e-05	52	13120	28	17391
Dole17 T0 vs T1/T2/T3	[OVER]	GO:0009867	jasmonic acid mediated signaling pathway	BIOLOGICAL_PROCESS	0.0167433	0.00011521	4	91	76	30420
Dole17 T0 vs T1/T2/T3	[OVER]	GO:1901360	organic cyclic compound metabolic process	BIOLOGICAL_PROCESS	0.0179556	0.000125116	28	5155	52	25356
Dole17 T0 vs T1/T2/T3	[OVER]	GO:0071395	cellular response to jasmonic acid stimulus	BIOLOGICAL_PROCESS	0.0237465	0.000169603	4	101	76	30410
Dole17 T0 vs T1/T2/T3	[OVER]	GO:0071398	cellular response to fatty acid	BIOLOGICAL_PROCESS	0.0258345	0.000189016	4	104	76	30407
Dole17 T0 vs T1/T2/T3	[OVER]	GO:0006725	cellular aromatic compound metabolic process	BIOLOGICAL_PROCESS	0.0266294	0.000199335	27	5020	53	25491
Dole17 T0 vs T1/T2/T3	[OVER]	GO:0010035	response to inorganic substance	BIOLOGICAL_PROCESS	0.0266294	0.000199471	10	950	70	29561
Dole17 T0 vs T1/T2/T3	[OVER]	GO:0080134	regulation of response to stress	BIOLOGICAL_PROCESS	0.0285197	0.000216114	7	457	73	30054
Dole17 T0 vs T1/T2/T3	[OVER]	GO:1902533	positive regulation of intracellular signal transduction	BIOLOGICAL_PROCESS	0.0291237	0.000225765	3	42	77	30469
Dole17 T0 vs T1/T2/T3	[OVER]	GO:0071900	regulation of protein serine/threonine kinase activity	BIOLOGICAL_PROCESS	0.0291237	0.000225765	3	42	77	30469
Dole17 T0 vs T1/T2/T3	[OVER]	GO:0006139	nucleobase-containing compound metabolic process	BIOLOGICAL_PROCESS	0.0299868	0.000235068	25	4592	55	25919
Dole17 T0 vs T1/T2/T3	[OVER]	GO:0010120	camalexin biosynthetic process	BIOLOGICAL_PROCESS	0.0370123	0.000299812	2	8	78	30503
Dole17 T0 vs T1/T2/T3	[OVER]	GO:0052317	camalexin metabolic process	BIOLOGICAL_PROCESS	0.0370123	0.000299812	2	8	78	30503
Dole17 T0 vs T1/T2/T3	[OVER]	GO:0006979	response to oxidative stress	BIOLOGICAL_PROCESS	0.0371663	0.000304297	7	484	73	30027
Dole17 T0 vs T1/T2/T3	[OVER]	GO:0046483	heterocycle metabolic process	BIOLOGICAL_PROCESS	0.0392895	0.000325103	26	4904	54	25607
Dole17 T0 vs T1/T2/T3	[OVER]	GO:1901000	regulation of response to salt stress	BIOLOGICAL_PROCESS	0.0402432	0.000347015	3	49	77	30462
Dole17 T0 vs T1/T2/T3	[OVER]	GO:0009755	hormone-mediated signaling pathway	BIOLOGICAL_PROCESS	0.0402432	0.000343198	8	655	72	29856
Dole17 T0 vs T1/T2/T3	[OVER]	GO:0000165	MAPK cascade	BIOLOGICAL_PROCESS	0.0402432	0.000347015	3	49	77	30462
Dole17 T0 vs T1/T2/T3	[OVER]	GO:0045860	positive regulation of protein kinase activity	BIOLOGICAL_PROCESS	0.0402432	0.000347015	3	49	77	30462
Dole17 T0 vs T1/T2/T3	[OVER]	GO:0046217	indole phytoalexin metabolic process	BIOLOGICAL_PROCESS	0.0415834	0.000365815	2	9	78	30502
Dole17 T0 vs T1/T2/T3	[OVER]	GO:0009700	indole phytoalexin biosynthetic process	BIOLOGICAL_PROCESS	0.0415834	0.000365815	2	9	78	30502
Dole17 T0 vs T1/T2/T3	[OVER]	GO:0071396	cellular response to lipid	BIOLOGICAL_PROCESS	0.0469696	0.000419371	7	511	73	30000
Dole17 T0 vs T1/T2/T3	[OVER]	GO:0140110	transcription regulator activity	MOLECULAR_FUNCTION	6.31202e-08	1.24731e-11	21	1280	59	29231
Dole17 T0 vs T1/T2/T3	[OVER]	GO:0003677	DNA binding	MOLECULAR_FUNCTION	3.68577e-07	5.13651e-10	22	1742	58	28769
Dole17 T0 vs T1/T2/T3	[OVER]	GO:0003700	DNA-binding transcription factor activity	MOLECULAR_FUNCTION	7.29801e-07	1.14419e-09	18	1161	62	29350
Dole17 T0 vs T1/T2/T3	[OVER]	GO:0097159	organic cyclic compound binding	MOLECULAR_FUNCTION	0.000166333	4.63605e-07	38	6697	42	23814
Dole17 T0 vs T1/T2/T3	[OVER]	GO:1901363	heterocyclic compound binding	MOLECULAR_FUNCTION	0.000166333	4.53506e-07	38	6690	42	23821
Dole17 T0 vs T1/T2/T3	[OVER]	GO:0043565	sequence-specific DNA binding	MOLECULAR_FUNCTION	0.000229758	6.60397e-07	12	749	68	29762
Dole17 T0 vs T1/T2/T3	[OVER]	GO:0004709	MAP kinase kinase kinase activity	MOLECULAR_FUNCTION	0.000585371	2.03944e-06	3	7	77	30504
Dole17 T0 vs T1/T2/T3	[OVER]	GO:1990837	sequence-specific double-stranded DNA binding	MOLECULAR_FUNCTION	0.013486	8.80976e-05	7	394	73	30117
Dole17 T0 vs T1/T2/T3	[OVER]	GO:0005488	binding	MOLECULAR_FUNCTION	0.0148417	0.000100832	47	11259	33	19252
Dole17 T0 vs T1/T2/T3	[OVER]	GO:0003714	transcription corepressor activity	MOLECULAR_FUNCTION	0.0208436	0.000147054	3	36	77	30475
Dole17 T0 vs T1/T2/T3	[OVER]	GO:0003676	nucleic acid binding	MOLECULAR_FUNCTION	0.0241577	0.000174644	22	3664	58	26847
Dole17 T0 vs T1/T2/T3	[OVER]	GO:0016702	oxidoreductase activity, acting on single donors with incorporation of molecular oxygen, incorporation of two atoms of oxygen	MOLECULAR_FUNCTION	0.0345229	0.000273633	3	45	77	30466
Dole17 T0 vs T1/T2/T3	[OVER]	GO:0000976	transcription cis-regulatory region binding	MOLECULAR_FUNCTION	0.0469696	0.000425471	6	364	74	30147
Dole17 T0 vs T1/T2/T3	[OVER]	GO:0001067	transcription regulatory region nucleic acid binding	MOLECULAR_FUNCTION	0.0469696	0.000425471	6	364	74	30147
Dole17 T0 vs T1/T2/T3	[OVER]	GO:0003690	double-stranded DNA binding	MOLECULAR_FUNCTION	0.0480058	0.000439039	7	515	73	29996
Dole17 T1 vs MD2 T1	[OVER]	GO:0006952	defense response	BIOLOGICAL_PROCESS	2.12431e-05	3.54436e-09	105	1203	1248	28035
Dole17 T1 vs MD2 T1	[OVER]	GO:0006950	response to stress	BIOLOGICAL_PROCESS	0.000163381	4.08896e-08	234	3520	1119	25718
Dole17 T1 vs MD2 T1	[OVER]	GO:0050896	response to stimulus	BIOLOGICAL_PROCESS	0.000176973	5.90551e-08	380	6332	973	22906
Dole17 T1 vs MD2 T1	[OVER]	GO:0071704	organic substance metabolic process	BIOLOGICAL_PROCESS	0.0250377	3.82264e-05	673	12872	680	16366
Dole17 T1 vs MD2 T1	[OVER]	GO:0009987	cellular process	BIOLOGICAL_PROCESS	0.0250377	3.96861e-05	814	15929	539	13309
Dole17 T1 vs MD2 T1	[OVER]	GO:0008152	metabolic process	BIOLOGICAL_PROCESS	0.0256434	4.27853e-05	733	14174	620	15064
Dole17 T1 vs MD2 T1	[OVER]	GO:0110165	cellular anatomical entity	CELLULAR_COMPONENT	0.00218478	1.09357e-06	950	18647	403	10591
Dole17 T1 vs MD2 T1	[OVER]	GO:0005622	intracellular anatomical structure	CELLULAR_COMPONENT	0.0356719	6.24935e-05	675	12960	678	16278
Dole17 T1 vs MD2 T1	[OVER]	GO:0043531	ADP binding	MOLECULAR_FUNCTION	3.99853e-12	3.33572e-16	48	227	1305	29011
Dole17 T1 vs MD2 T1	[OVER]	GO:0043167	ion binding	MOLECULAR_FUNCTION	0.00183643	7.66009e-07	426	7414	927	21824
Dole17 T1 vs MD2 T1	[OVER]	GO:1901265	nucleoside phosphate binding	MOLECULAR_FUNCTION	0.00636889	4.76811e-06	240	3872	1113	25366
Dole17 T1 vs MD2 T1	[OVER]	GO:0043168	anion binding	MOLECULAR_FUNCTION	0.00636889	4.78185e-06	245	3960	1108	25278
Dole17 T1 vs MD2 T1	[OVER]	GO:0000166	nucleotide binding	MOLECULAR_FUNCTION	0.00636889	4.76811e-06	240	3872	1113	25366
Dole17 T1 vs MD2 T1	[OVER]	GO:0032553	ribonucleotide binding	MOLECULAR_FUNCTION	0.00740847	6.18042e-06	216	3426	1137	25812
Dole17 T1 vs MD2 T1	[OVER]	GO:0005488	binding	MOLECULAR_FUNCTION	0.0102493	9.45362e-06	731	13987	622	15251
Dole17 T1 vs MD2 T1	[OVER]	GO:0097367	carbohydrate derivative binding	MOLECULAR_FUNCTION	0.0102493	1.03855e-05	217	3472	1136	25766
Dole17 T1 vs MD2 T1	[OVER]	GO:0036094	small molecule binding	MOLECULAR_FUNCTION	0.0102493	1.11154e-05	249	4088	1104	25150
Dole17 T1 vs MD2 T1	[OVER]	GO:0017076	purine nucleotide binding	MOLECULAR_FUNCTION	0.0154855	1.86406e-05	211	3392	1142	25846
Dole17 T1 vs MD2 T1	[OVER]	GO:0030554	adenyl nucleotide binding	MOLECULAR_FUNCTION	0.0154855	1.93779e-05	195	3096	1158	26142
Dole17 T1 vs MD2 T1	[OVER]	GO:0032559	adenyl ribonucleotide binding	MOLECULAR_FUNCTION	0.0164967	2.33957e-05	194	3089	1159	26149
Dole17 T1 vs MD2 T1	[OVER]	GO:0032555	purine ribonucleotide binding	MOLECULAR_FUNCTION	0.0164967	2.2134e-05	210	3383	1143	25855
Dole17 T1 vs MD2 T1	[OVER]	GO:1901363	heterocyclic compound binding	MOLECULAR_FUNCTION	0.0371955	6.82657e-05	482	8905	871	20333
Dole17 T1 vs MD2 T1	[OVER]	GO:0097159	organic cyclic compound binding	MOLECULAR_FUNCTION	0.0405161	7.774e-05	482	8915	871	20323
Dole17 T2 vs MD2 T2	[OVER]	GO:0006952	defense response	BIOLOGICAL_PROCESS	3.27464e-06	5.46366e-10	106	1202	1213	28070
Dole17 T2 vs MD2 T2	[OVER]	GO:0006950	response to stress	BIOLOGICAL_PROCESS	6.73162e-05	1.68473e-08	231	3523	1088	25749
Dole17 T2 vs MD2 T2	[OVER]	GO:0050896	response to stimulus	BIOLOGICAL_PROCESS	0.000216196	7.21434e-08	371	6341	948	22931
Dole17 T2 vs MD2 T2	[OVER]	GO:0110165	cellular anatomical entity	CELLULAR_COMPONENT	0.0127535	5.31971e-06	922	18675	397	10597
Dole17 T2 vs MD2 T2	[OVER]	GO:0043531	ADP binding	MOLECULAR_FUNCTION	1.56317e-10	1.30405e-14	45	230	1274	29042
Dole17 T3 vs MD2 T3	[OVER]	GO:0006950	response to stress	BIOLOGICAL_PROCESS	2.84074e-07	4.73971e-11	244	3510	1082	25755
Dole17 T3 vs MD2 T3	[OVER]	GO:0006952	defense response	BIOLOGICAL_PROCESS	9.7337e-06	2.43606e-09	104	1204	1222	28061
Dole17 T3 vs MD2 T3	[OVER]	GO:0050896	response to stimulus	BIOLOGICAL_PROCESS	2.20732e-05	7.3657e-09	379	6333	947	22932
Dole17 T3 vs MD2 T3	[OVER]	GO:0009987	cellular process	BIOLOGICAL_PROCESS	0.00177842	1.03853e-06	812	15931	514	13334
Dole17 T3 vs MD2 T3	[OVER]	GO:0008152	metabolic process	BIOLOGICAL_PROCESS	0.0358948	3.59338e-05	720	14187	606	15078
Dole17 T3 vs MD2 T3	[OVER]	GO:0071704	organic substance metabolic process	BIOLOGICAL_PROCESS	0.0379287	4.1134e-05	660	12885	666	16380
Dole17 T3 vs MD2 T3	[OVER]	GO:0042221	response to chemical	BIOLOGICAL_PROCESS	0.0455958	5.32528e-05	202	3350	1124	25915
Dole17 T3 vs MD2 T3	[OVER]	GO:0110165	cellular anatomical entity	CELLULAR_COMPONENT	0.000196901	8.21311e-08	940	18657	386	10608
Dole17 T3 vs MD2 T3	[OVER]	GO:0005622	intracellular anatomical structure	CELLULAR_COMPONENT	0.00177842	9.9983e-07	678	12957	648	16308
Dole17 T3 vs MD2 T3	[OVER]	GO:0043226	organelle	CELLULAR_COMPONENT	0.00985505	6.57716e-06	607	11570	719	17695
Dole17 T3 vs MD2 T3	[OVER]	GO:0043229	intracellular organelle	CELLULAR_COMPONENT	0.00996573	7.4824e-06	605	11540	721	17725
Dole17 T3 vs MD2 T3	[OVER]	GO:0043227	membrane-bounded organelle	CELLULAR_COMPONENT	0.0358948	3.47243e-05	576	11044	750	18221
Dole17 T3 vs MD2 T3	[OVER]	GO:0043231	intracellular membrane-bounded organelle	CELLULAR_COMPONENT	0.0358948	3.44954e-05	574	11006	752	18259
Dole17 T3 vs MD2 T3	[OVER]	GO:0043531	ADP binding	MOLECULAR_FUNCTION	6.25181e-08	5.21549e-12	41	234	1285	29031
Dole17 and MD2 T4 common	[OVER]	GO:0015979	photosynthesis	BIOLOGICAL_PROCESS	9.41527e-33	8.20074e-37	45	182	416	29948
Dole17 and MD2 T4 common	[OVER]	GO:0009765	photosynthesis, light harvesting	BIOLOGICAL_PROCESS	6.28219e-21	1.64154e-24	19	21	442	30109
Dole17 and MD2 T4 common	[OVER]	GO:0019684	photosynthesis, light reaction	BIOLOGICAL_PROCESS	1.2545e-15	6.55602e-19	24	112	437	30018
Dole17 and MD2 T4 common	[OVER]	GO:0009416	response to light stimulus	BIOLOGICAL_PROCESS	4.95826e-13	4.85766e-16	46	691	415	29439
Dole17 and MD2 T4 common	[OVER]	GO:0009628	response to abiotic stimulus	BIOLOGICAL_PROCESS	3.09363e-12	4.3113e-15	79	1933	382	28197
Dole17 and MD2 T4 common	[OVER]	GO:0009314	response to radiation	BIOLOGICAL_PROCESS	4.704e-12	6.96524e-15	46	746	415	29384
Dole17 and MD2 T4 common	[OVER]	GO:0009768	photosynthesis, light harvesting in photosystem I	BIOLOGICAL_PROCESS	6.13587e-10	1.17576e-12	8	4	453	30126
Dole17 and MD2 T4 common	[OVER]	GO:0006091	generation of precursor metabolites and energy	BIOLOGICAL_PROCESS	4.09805e-09	9.63743e-12	29	385	432	29745
Dole17 and MD2 T4 common	[OVER]	GO:0097659	obsolete nucleic acid-templated transcription	BIOLOGICAL_PROCESS	8.0383e-09	1.96039e-11	74	2067	387	28063
Dole17 and MD2 T4 common	[OVER]	GO:0008152	metabolic process	BIOLOGICAL_PROCESS	8.7166e-09	2.20174e-11	237	10841	224	19289
Dole17 and MD2 T4 common	[OVER]	GO:0032774	RNA biosynthetic process	BIOLOGICAL_PROCESS	8.92286e-09	2.33155e-11	74	2076	387	28054
Dole17 and MD2 T4 common	[OVER]	GO:0045944	positive regulation of transcription by RNA polymerase II	BIOLOGICAL_PROCESS	2.74458e-08	7.64973e-11	19	168	442	29962
Dole17 and MD2 T4 common	[OVER]	GO:0009908	flower development	BIOLOGICAL_PROCESS	2.907e-08	8.60882e-11	30	454	431	29676
Dole17 and MD2 T4 common	[OVER]	GO:0006351	DNA-templated transcription	BIOLOGICAL_PROCESS	3.26012e-08	9.93852e-11	72	2045	389	28085
Dole17 and MD2 T4 common	[OVER]	GO:0090567	reproductive shoot system development	BIOLOGICAL_PROCESS	5.17618e-08	1.71322e-10	30	468	431	29662
Dole17 and MD2 T4 common	[OVER]	GO:0009987	cellular process	BIOLOGICAL_PROCESS	6.58539e-08	2.237e-10	266	12906	195	17224
Dole17 and MD2 T4 common	[OVER]	GO:1903506	obsolete regulation of nucleic acid-templated transcription	BIOLOGICAL_PROCESS	1.14327e-07	4.08276e-10	68	1929	393	28201
Dole17 and MD2 T4 common	[OVER]	GO:2001141	regulation of RNA biosynthetic process	BIOLOGICAL_PROCESS	1.14327e-07	4.08276e-10	68	1929	393	28201
Dole17 and MD2 T4 common	[OVER]	GO:1901362	organic cyclic compound biosynthetic process	BIOLOGICAL_PROCESS	1.65386e-07	6.05019e-10	87	2825	374	27305
Dole17 and MD2 T4 common	[OVER]	GO:0019438	aromatic compound biosynthetic process	BIOLOGICAL_PROCESS	2.12378e-07	7.95422e-10	84	2703	377	27427
Dole17 and MD2 T4 common	[OVER]	GO:0006355	regulation of DNA-templated transcription	BIOLOGICAL_PROCESS	3.06088e-07	1.17306e-09	66	1904	395	28226
Dole17 and MD2 T4 common	[OVER]	GO:0050896	response to stimulus	BIOLOGICAL_PROCESS	3.44219e-07	1.34917e-09	135	5326	326	24804
Dole17 and MD2 T4 common	[OVER]	GO:0044237	cellular metabolic process	BIOLOGICAL_PROCESS	5.10625e-07	2.09035e-09	212	9778	249	20352
Dole17 and MD2 T4 common	[OVER]	GO:0009791	post-embryonic development	BIOLOGICAL_PROCESS	5.57397e-07	2.33038e-09	56	1495	405	28635
Dole17 and MD2 T4 common	[OVER]	GO:0009058	biosynthetic process	BIOLOGICAL_PROCESS	5.73597e-07	2.44807e-09	126	4875	335	25255
Dole17 and MD2 T4 common	[OVER]	GO:0018130	heterocycle biosynthetic process	BIOLOGICAL_PROCESS	6.47206e-07	2.8186e-09	81	2641	380	27489
Dole17 and MD2 T4 common	[OVER]	GO:0051252	regulation of RNA metabolic process	BIOLOGICAL_PROCESS	1.15556e-06	5.13315e-09	68	2064	393	28066
Dole17 and MD2 T4 common	[OVER]	GO:1901576	organic substance biosynthetic process	BIOLOGICAL_PROCESS	1.28737e-06	5.83076e-09	122	4753	339	25377
Dole17 and MD2 T4 common	[OVER]	GO:0034654	nucleobase-containing compound biosynthetic process	BIOLOGICAL_PROCESS	1.52435e-06	7.16965e-09	75	2401	386	27729
Dole17 and MD2 T4 common	[OVER]	GO:0048367	shoot system development	BIOLOGICAL_PROCESS	1.75597e-06	8.412e-09	39	881	422	29249
Dole17 and MD2 T4 common	[OVER]	GO:0010582	floral meristem determinacy	BIOLOGICAL_PROCESS	2.26279e-06	1.10371e-08	7	13	454	30117
Dole17 and MD2 T4 common	[OVER]	GO:0010556	regulation of macromolecule biosynthetic process	BIOLOGICAL_PROCESS	2.4509e-06	1.21681e-08	69	2163	392	27967
Dole17 and MD2 T4 common	[OVER]	GO:0009889	regulation of biosynthetic process	BIOLOGICAL_PROCESS	2.9421e-06	1.4863e-08	71	2266	390	27864
Dole17 and MD2 T4 common	[OVER]	GO:0006595	polyamine metabolic process	BIOLOGICAL_PROCESS	3.0756e-06	1.63411e-08	7	14	454	30116
Dole17 and MD2 T4 common	[OVER]	GO:0010022	meristem determinacy	BIOLOGICAL_PROCESS	3.0756e-06	1.63411e-08	7	14	454	30116
Dole17 and MD2 T4 common	[OVER]	GO:0031326	regulation of cellular biosynthetic process	BIOLOGICAL_PROCESS	3.88646e-06	2.09878e-08	70	2239	391	27891
Dole17 and MD2 T4 common	[OVER]	GO:0006357	regulation of transcription by RNA polymerase II	BIOLOGICAL_PROCESS	6.92544e-06	3.86053e-08	24	400	437	29730
Dole17 and MD2 T4 common	[OVER]	GO:0006527	arginine catabolic process	BIOLOGICAL_PROCESS	7.24767e-06	4.10329e-08	5	3	456	30127
Dole17 and MD2 T4 common	[OVER]	GO:0019219	regulation of nucleobase-containing compound metabolic process	BIOLOGICAL_PROCESS	7.65381e-06	4.46656e-08	68	2191	393	27939
Dole17 and MD2 T4 common	[OVER]	GO:0009644	response to high light intensity	BIOLOGICAL_PROCESS	1.06692e-05	6.33149e-08	11	74	450	30056
Dole17 and MD2 T4 common	[OVER]	GO:0010033	response to organic substance	BIOLOGICAL_PROCESS	1.38769e-05	8.58164e-08	61	1906	400	28224
Dole17 and MD2 T4 common	[OVER]	GO:0044249	cellular biosynthetic process	BIOLOGICAL_PROCESS	1.91413e-05	1.21706e-07	115	4631	346	25499
Dole17 and MD2 T4 common	[OVER]	GO:0061458	reproductive system development	BIOLOGICAL_PROCESS	1.9723e-05	1.28841e-07	43	1141	418	28989
Dole17 and MD2 T4 common	[OVER]	GO:0048608	reproductive structure development	BIOLOGICAL_PROCESS	1.9723e-05	1.28841e-07	43	1141	418	28989
Dole17 and MD2 T4 common	[OVER]	GO:0032502	developmental process	BIOLOGICAL_PROCESS	1.97288e-05	1.32316e-07	86	3118	375	27012
Dole17 and MD2 T4 common	[OVER]	GO:0032501	multicellular organismal process	BIOLOGICAL_PROCESS	1.97288e-05	1.31411e-07	80	2821	381	27309
Dole17 and MD2 T4 common	[OVER]	GO:0048856	anatomical structure development	BIOLOGICAL_PROCESS	1.98897e-05	1.35127e-07	82	2923	379	27207
Dole17 and MD2 T4 common	[OVER]	GO:0031323	regulation of cellular metabolic process	BIOLOGICAL_PROCESS	1.99638e-05	1.3737e-07	78	2733	383	27397
Dole17 and MD2 T4 common	[OVER]	GO:0009653	anatomical structure morphogenesis	BIOLOGICAL_PROCESS	2.54583e-05	1.77394e-07	41	1066	420	29064
Dole17 and MD2 T4 common	[OVER]	GO:0007275	multicellular organism development	BIOLOGICAL_PROCESS	2.70149e-05	1.90594e-07	73	2517	388	27613
Dole17 and MD2 T4 common	[OVER]	GO:0009725	response to hormone	BIOLOGICAL_PROCESS	2.78328e-05	1.98788e-07	52	1537	409	28593
Dole17 and MD2 T4 common	[OVER]	GO:1901700	response to oxygen-containing compound	BIOLOGICAL_PROCESS	3.02446e-05	2.19891e-07	52	1546	409	28584
Dole17 and MD2 T4 common	[OVER]	GO:0080090	regulation of primary metabolic process	BIOLOGICAL_PROCESS	3.02446e-05	2.21283e-07	75	2628	386	27502
Dole17 and MD2 T4 common	[OVER]	GO:0010035	response to inorganic substance	BIOLOGICAL_PROCESS	3.03582e-05	2.24758e-07	37	923	424	29207
Dole17 and MD2 T4 common	[OVER]	GO:0051171	regulation of nitrogen compound metabolic process	BIOLOGICAL_PROCESS	3.2064e-05	2.4018e-07	74	2571	387	27559
Dole17 and MD2 T4 common	[OVER]	GO:0006366	transcription by RNA polymerase II	BIOLOGICAL_PROCESS	3.78414e-05	2.90048e-07	24	449	437	29681
Dole17 and MD2 T4 common	[OVER]	GO:0009719	response to endogenous stimulus	BIOLOGICAL_PROCESS	4.13232e-05	3.20335e-07	52	1573	409	28557
Dole17 and MD2 T4 common	[OVER]	GO:0008295	spermidine biosynthetic process	BIOLOGICAL_PROCESS	4.15965e-05	3.26076e-07	5	6	456	30124
Dole17 and MD2 T4 common	[OVER]	GO:0042221	response to chemical	BIOLOGICAL_PROCESS	4.31936e-05	3.44795e-07	79	2838	382	27292
Dole17 and MD2 T4 common	[OVER]	GO:0090698	post-embryonic plant morphogenesis	BIOLOGICAL_PROCESS	4.31936e-05	3.46121e-07	16	208	445	29922
Dole17 and MD2 T4 common	[OVER]	GO:0003006	developmental process involved in reproduction	BIOLOGICAL_PROCESS	6.76166e-05	5.59496e-07	47	1379	414	28751
Dole17 and MD2 T4 common	[OVER]	GO:0044271	cellular nitrogen compound biosynthetic process	BIOLOGICAL_PROCESS	7.17486e-05	5.99936e-07	87	3291	374	26839
Dole17 and MD2 T4 common	[OVER]	GO:0048437	floral organ development	BIOLOGICAL_PROCESS	8.8403e-05	7.54594e-07	17	250	444	29880
Dole17 and MD2 T4 common	[OVER]	GO:0045893	positive regulation of DNA-templated transcription	BIOLOGICAL_PROCESS	9.83571e-05	8.56694e-07	23	444	438	29686
Dole17 and MD2 T4 common	[OVER]	GO:0009065	glutamine family amino acid catabolic process	BIOLOGICAL_PROCESS	9.97241e-05	8.85973e-07	5	8	456	30122
Dole17 and MD2 T4 common	[OVER]	GO:0008216	spermidine metabolic process	BIOLOGICAL_PROCESS	9.97241e-05	8.85973e-07	5	8	456	30122
Dole17 and MD2 T4 common	[OVER]	GO:0019222	regulation of metabolic process	BIOLOGICAL_PROCESS	0.00014683	1.33005e-06	81	3056	380	27074
Dole17 and MD2 T4 common	[OVER]	GO:0050789	regulation of biological process	BIOLOGICAL_PROCESS	0.000167117	1.52837e-06	115	4848	346	25282
Dole17 and MD2 T4 common	[OVER]	GO:0010468	regulation of gene expression	BIOLOGICAL_PROCESS	0.000175228	1.61782e-06	68	2406	393	27724
Dole17 and MD2 T4 common	[OVER]	GO:0008643	carbohydrate transport	BIOLOGICAL_PROCESS	0.000189575	1.76679e-06	10	85	451	30045
Dole17 and MD2 T4 common	[OVER]	GO:0090066	regulation of anatomical structure size	BIOLOGICAL_PROCESS	0.000206871	1.946e-06	10	86	451	30044
Dole17 and MD2 T4 common	[OVER]	GO:2000038	regulation of stomatal complex development	BIOLOGICAL_PROCESS	0.000212384	2.01637e-06	5	10	456	30120
Dole17 and MD2 T4 common	[OVER]	GO:0065007	biological regulation	BIOLOGICAL_PROCESS	0.000221016	2.11756e-06	123	5341	338	24789
Dole17 and MD2 T4 common	[OVER]	GO:0009636	response to toxic substance	BIOLOGICAL_PROCESS	0.000242907	2.35796e-06	16	243	445	29887
Dole17 and MD2 T4 common	[OVER]	GO:0009642	response to light intensity	BIOLOGICAL_PROCESS	0.000242907	2.36962e-06	12	134	449	29996
Dole17 and MD2 T4 common	[OVER]	GO:0006576	biogenic amine metabolic process	BIOLOGICAL_PROCESS	0.000252016	2.48043e-06	8	50	453	30080
Dole17 and MD2 T4 common	[OVER]	GO:1905393	plant organ formation	BIOLOGICAL_PROCESS	0.000256366	2.54557e-06	12	135	449	29995
Dole17 and MD2 T4 common	[OVER]	GO:1903508	obsolete positive regulation of nucleic acid-templated transcription	BIOLOGICAL_PROCESS	0.000259346	2.62034e-06	23	476	438	29654
Dole17 and MD2 T4 common	[OVER]	GO:1902680	positive regulation of RNA biosynthetic process	BIOLOGICAL_PROCESS	0.000259346	2.62034e-06	23	476	438	29654
Dole17 and MD2 T4 common	[OVER]	GO:0006596	polyamine biosynthetic process	BIOLOGICAL_PROCESS	0.000279459	2.89658e-06	5	11	456	30119
Dole17 and MD2 T4 common	[OVER]	GO:0009299	mRNA transcription	BIOLOGICAL_PROCESS	0.000279459	2.89658e-06	5	11	456	30119
Dole17 and MD2 T4 common	[OVER]	GO:0090691	formation of plant organ boundary	BIOLOGICAL_PROCESS	0.000279459	2.89658e-06	5	11	456	30119
Dole17 and MD2 T4 common	[OVER]	GO:0048834	specification of petal number	BIOLOGICAL_PROCESS	0.000320002	3.40042e-06	3	0	458	30130
Dole17 and MD2 T4 common	[OVER]	GO:0060255	regulation of macromolecule metabolic process	BIOLOGICAL_PROCESS	0.000350389	3.78436e-06	75	2813	386	27317
Dole17 and MD2 T4 common	[OVER]	GO:0042542	response to hydrogen peroxide	BIOLOGICAL_PROCESS	0.000377196	4.10675e-06	9	73	452	30057
Dole17 and MD2 T4 common	[OVER]	GO:0046677	response to antibiotic	BIOLOGICAL_PROCESS	0.000427065	4.79848e-06	17	289	444	29841
Dole17 and MD2 T4 common	[OVER]	GO:0080167	response to karrikin	BIOLOGICAL_PROCESS	0.000447224	5.06395e-06	11	120	450	30010
Dole17 and MD2 T4 common	[OVER]	GO:0034219	carbohydrate transmembrane transport	BIOLOGICAL_PROCESS	0.000531525	6.11108e-06	9	77	452	30053
Dole17 and MD2 T4 common	[OVER]	GO:0032535	regulation of cellular component size	BIOLOGICAL_PROCESS	0.000531525	6.11108e-06	9	77	452	30053
Dole17 and MD2 T4 common	[OVER]	GO:0048580	regulation of post-embryonic development	BIOLOGICAL_PROCESS	0.000546626	6.33231e-06	20	396	441	29734
Dole17 and MD2 T4 common	[OVER]	GO:0048859	formation of anatomical boundary	BIOLOGICAL_PROCESS	0.000627085	7.42824e-06	5	14	456	30116
Dole17 and MD2 T4 common	[OVER]	GO:0048646	anatomical structure formation involved in morphogenesis	BIOLOGICAL_PROCESS	0.000784163	9.49383e-06	16	273	445	29857
Dole17 and MD2 T4 common	[OVER]	GO:0010228	vegetative to reproductive phase transition of meristem	BIOLOGICAL_PROCESS	0.000790139	9.70383e-06	13	183	448	29947
Dole17 and MD2 T4 common	[OVER]	GO:0048827	phyllome development	BIOLOGICAL_PROCESS	0.000793209	9.85741e-06	24	556	437	29574
Dole17 and MD2 T4 common	[OVER]	GO:0048833	specification of floral organ number	BIOLOGICAL_PROCESS	0.000793209	9.9488e-06	4	6	457	30124
Dole17 and MD2 T4 common	[OVER]	GO:0048832	specification of plant organ number	BIOLOGICAL_PROCESS	0.000793209	9.9488e-06	4	6	457	30124
Dole17 and MD2 T4 common	[OVER]	GO:0010374	stomatal complex development	BIOLOGICAL_PROCESS	0.000826132	1.04337e-05	8	62	453	30068
Dole17 and MD2 T4 common	[OVER]	GO:0031668	cellular response to extracellular stimulus	BIOLOGICAL_PROCESS	0.000950951	1.20929e-05	15	247	446	29883
Dole17 and MD2 T4 common	[OVER]	GO:0048831	regulation of shoot system development	BIOLOGICAL_PROCESS	0.000988034	1.26505e-05	15	248	446	29882
Dole17 and MD2 T4 common	[OVER]	GO:0048438	floral whorl development	BIOLOGICAL_PROCESS	0.00103973	1.3403e-05	13	189	448	29941
Dole17 and MD2 T4 common	[OVER]	GO:0003002	regionalization	BIOLOGICAL_PROCESS	0.00113934	1.48856e-05	13	191	448	29939
Dole17 and MD2 T4 common	[OVER]	GO:0048582	positive regulation of post-embryonic development	BIOLOGICAL_PROCESS	0.0011398	1.50902e-05	9	87	452	30043
Dole17 and MD2 T4 common	[OVER]	GO:0008361	regulation of cell size	BIOLOGICAL_PROCESS	0.0011398	1.50526e-05	6	30	455	30100
Dole17 and MD2 T4 common	[OVER]	GO:0022414	reproductive process	BIOLOGICAL_PROCESS	0.00120342	1.60373e-05	48	1608	413	28522
Dole17 and MD2 T4 common	[OVER]	GO:0071496	cellular response to external stimulus	BIOLOGICAL_PROCESS	0.00123021	1.65014e-05	15	254	446	29876
Dole17 and MD2 T4 common	[OVER]	GO:0000003	reproduction	BIOLOGICAL_PROCESS	0.00123309	1.66475e-05	48	1612	413	28518
Dole17 and MD2 T4 common	[OVER]	GO:0010073	meristem maintenance	BIOLOGICAL_PROCESS	0.00141584	1.93613e-05	10	114	451	30016
Dole17 and MD2 T4 common	[OVER]	GO:0055085	transmembrane transport	BIOLOGICAL_PROCESS	0.00143261	1.97154e-05	39	1193	422	28937
Dole17 and MD2 T4 common	[OVER]	GO:0009059	macromolecule biosynthetic process	BIOLOGICAL_PROCESS	0.00150701	2.08706e-05	83	3377	378	26753
Dole17 and MD2 T4 common	[OVER]	GO:0010375	stomatal complex patterning	BIOLOGICAL_PROCESS	0.00164287	2.28952e-05	4	8	457	30122
Dole17 and MD2 T4 common	[OVER]	GO:0050793	regulation of developmental process	BIOLOGICAL_PROCESS	0.00164928	2.32159e-05	30	829	431	29301
Dole17 and MD2 T4 common	[OVER]	GO:0009891	positive regulation of biosynthetic process	BIOLOGICAL_PROCESS	0.00166117	2.35842e-05	24	588	437	29542
Dole17 and MD2 T4 common	[OVER]	GO:0044106	amine metabolic process	BIOLOGICAL_PROCESS	0.00179371	2.56222e-05	8	71	453	30059
Dole17 and MD2 T4 common	[OVER]	GO:0051254	positive regulation of RNA metabolic process	BIOLOGICAL_PROCESS	0.00183117	2.63168e-05	23	553	438	29577
Dole17 and MD2 T4 common	[OVER]	GO:0010557	positive regulation of macromolecule biosynthetic process	BIOLOGICAL_PROCESS	0.00186972	2.70337e-05	23	554	438	29576
Dole17 and MD2 T4 common	[OVER]	GO:0048573	photoperiodism, flowering	BIOLOGICAL_PROCESS	0.00187645	2.72944e-05	10	119	451	30011
Dole17 and MD2 T4 common	[OVER]	GO:1901606	alpha-amino acid catabolic process	BIOLOGICAL_PROCESS	0.00197617	2.92612e-05	7	52	454	30078
Dole17 and MD2 T4 common	[OVER]	GO:0042631	cellular response to water deprivation	BIOLOGICAL_PROCESS	0.00197617	2.92612e-05	7	52	454	30078
Dole17 and MD2 T4 common	[OVER]	GO:0071462	cellular response to water stimulus	BIOLOGICAL_PROCESS	0.00197617	2.92612e-05	7	52	454	30078
Dole17 and MD2 T4 common	[OVER]	GO:0006525	arginine metabolic process	BIOLOGICAL_PROCESS	0.002115	3.15012e-05	5	20	456	30110
Dole17 and MD2 T4 common	[OVER]	GO:0006659	phosphatidylserine biosynthetic process	BIOLOGICAL_PROCESS	0.00218107	3.32451e-05	3	2	458	30128
Dole17 and MD2 T4 common	[OVER]	GO:0006658	phosphatidylserine metabolic process	BIOLOGICAL_PROCESS	0.00218107	3.32451e-05	3	2	458	30128
Dole17 and MD2 T4 common	[OVER]	GO:0010254	nectary development	BIOLOGICAL_PROCESS	0.00218107	3.32451e-05	3	2	458	30128
Dole17 and MD2 T4 common	[OVER]	GO:0006021	inositol biosynthetic process	BIOLOGICAL_PROCESS	0.00218107	3.32451e-05	3	2	458	30128
Dole17 and MD2 T4 common	[OVER]	GO:0046323	glucose import	BIOLOGICAL_PROCESS	0.0023824	3.75589e-05	6	36	455	30094
Dole17 and MD2 T4 common	[OVER]	GO:1904659	glucose transmembrane transport	BIOLOGICAL_PROCESS	0.0023824	3.75589e-05	6	36	455	30094
Dole17 and MD2 T4 common	[OVER]	GO:0008645	hexose transmembrane transport	BIOLOGICAL_PROCESS	0.0023824	3.75589e-05	6	36	455	30094
Dole17 and MD2 T4 common	[OVER]	GO:0009648	photoperiodism	BIOLOGICAL_PROCESS	0.00254536	4.03498e-05	10	125	451	30005
Dole17 and MD2 T4 common	[OVER]	GO:0031328	positive regulation of cellular biosynthetic process	BIOLOGICAL_PROCESS	0.00256843	4.11629e-05	23	570	438	29560
Dole17 and MD2 T4 common	[OVER]	GO:0050794	regulation of cellular process	BIOLOGICAL_PROCESS	0.0025758	4.15054e-05	99	4310	362	25820
Dole17 and MD2 T4 common	[OVER]	GO:0048731	system development	BIOLOGICAL_PROCESS	0.00263196	4.29497e-05	54	1970	407	28160
Dole17 and MD2 T4 common	[OVER]	GO:0015749	monosaccharide transmembrane transport	BIOLOGICAL_PROCESS	0.00263196	4.3098e-05	6	37	455	30093
Dole17 and MD2 T4 common	[OVER]	GO:0009909	regulation of flower development	BIOLOGICAL_PROCESS	0.00270069	4.44587e-05	11	154	450	29976
Dole17 and MD2 T4 common	[OVER]	GO:0009064	glutamine family amino acid metabolic process	BIOLOGICAL_PROCESS	0.00330407	5.52549e-05	7	58	454	30072
Dole17 and MD2 T4 common	[OVER]	GO:0009063	amino acid catabolic process	BIOLOGICAL_PROCESS	0.00330407	5.52549e-05	7	58	454	30072
Dole17 and MD2 T4 common	[OVER]	GO:0009991	response to extracellular stimulus	BIOLOGICAL_PROCESS	0.00379367	6.47644e-05	15	288	446	29842
Dole17 and MD2 T4 common	[OVER]	GO:0006979	response to oxidative stress	BIOLOGICAL_PROCESS	0.00388856	6.6723e-05	20	471	441	29659
Dole17 and MD2 T4 common	[OVER]	GO:0033993	response to lipid	BIOLOGICAL_PROCESS	0.00407399	7.02595e-05	31	926	430	29204
Dole17 and MD2 T4 common	[OVER]	GO:2000026	regulation of multicellular organismal development	BIOLOGICAL_PROCESS	0.00505848	8.85597e-05	23	601	438	29529
Dole17 and MD2 T4 common	[OVER]	GO:0007389	pattern specification process	BIOLOGICAL_PROCESS	0.00516992	9.09611e-05	13	230	448	29900
Dole17 and MD2 T4 common	[OVER]	GO:0045935	positive regulation of nucleobase-containing compound metabolic process	BIOLOGICAL_PROCESS	0.00525151	9.2854e-05	23	603	438	29527
Dole17 and MD2 T4 common	[OVER]	GO:0009410	response to xenobiotic stimulus	BIOLOGICAL_PROCESS	0.00546011	9.70179e-05	25	677	436	29453
Dole17 and MD2 T4 common	[OVER]	GO:2000037	regulation of stomatal complex patterning	BIOLOGICAL_PROCESS	0.00630977	0.000113764	3	4	458	30126
Dole17 and MD2 T4 common	[OVER]	GO:0010199	organ boundary specification between lateral organs and the meristem	BIOLOGICAL_PROCESS	0.00630977	0.000113764	3	4	458	30126
Dole17 and MD2 T4 common	[OVER]	GO:0019748	secondary metabolic process	BIOLOGICAL_PROCESS	0.0068961	0.000126738	14	272	447	29858
Dole17 and MD2 T4 common	[OVER]	GO:0010074	maintenance of meristem identity	BIOLOGICAL_PROCESS	0.00695242	0.000128379	6	46	455	30084
Dole17 and MD2 T4 common	[OVER]	GO:0009605	response to external stimulus	BIOLOGICAL_PROCESS	0.00842135	0.00015697	41	1426	420	28704
Dole17 and MD2 T4 common	[OVER]	GO:0048462	carpel formation	BIOLOGICAL_PROCESS	0.00952256	0.000179984	3	5	458	30125
Dole17 and MD2 T4 common	[OVER]	GO:0001101	response to acid chemical	BIOLOGICAL_PROCESS	0.00997835	0.000189468	33	1061	428	29069
Dole17 and MD2 T4 common	[OVER]	GO:0042401	biogenic amine biosynthetic process	BIOLOGICAL_PROCESS	0.0101781	0.000195034	5	31	456	30099
Dole17 and MD2 T4 common	[OVER]	GO:0009309	amine biosynthetic process	BIOLOGICAL_PROCESS	0.0101781	0.000195034	5	31	456	30099
Dole17 and MD2 T4 common	[OVER]	GO:0009888	tissue development	BIOLOGICAL_PROCESS	0.0107721	0.000209231	25	722	436	29408
Dole17 and MD2 T4 common	[OVER]	GO:0048507	meristem development	BIOLOGICAL_PROCESS	0.0121997	0.000239084	13	255	448	29875
Dole17 and MD2 T4 common	[OVER]	GO:0009308	amine metabolic process	BIOLOGICAL_PROCESS	0.0136289	0.000268281	8	102	453	30028
Dole17 and MD2 T4 common	[OVER]	GO:1901617	organic hydroxy compound biosynthetic process	BIOLOGICAL_PROCESS	0.0158491	0.000316127	11	195	450	29935
Dole17 and MD2 T4 common	[OVER]	GO:0010016	shoot system morphogenesis	BIOLOGICAL_PROCESS	0.0158491	0.000316127	11	195	450	29935
Dole17 and MD2 T4 common	[OVER]	GO:0051240	positive regulation of multicellular organismal process	BIOLOGICAL_PROCESS	0.0164011	0.000328565	10	164	451	29966
Dole17 and MD2 T4 common	[OVER]	GO:1901615	organic hydroxy compound metabolic process	BIOLOGICAL_PROCESS	0.017473	0.00035156	15	339	446	29791
Dole17 and MD2 T4 common	[OVER]	GO:0046688	response to copper ion	BIOLOGICAL_PROCESS	0.0177721	0.000359127	4	19	457	30111
Dole17 and MD2 T4 common	[OVER]	GO:0048449	floral organ formation	BIOLOGICAL_PROCESS	0.0178822	0.000364466	5	36	456	30094
Dole17 and MD2 T4 common	[OVER]	GO:0010109	regulation of photosynthesis	BIOLOGICAL_PROCESS	0.0220329	0.000456741	5	38	456	30092
Dole17 and MD2 T4 common	[OVER]	GO:0042548	regulation of photosynthesis, light reaction	BIOLOGICAL_PROCESS	0.0239648	0.000500963	4	21	457	30109
Dole17 and MD2 T4 common	[OVER]	GO:0048445	carpel morphogenesis	BIOLOGICAL_PROCESS	0.0243246	0.000512721	3	8	458	30122
Dole17 and MD2 T4 common	[OVER]	GO:0010077	maintenance of inflorescence meristem identity	BIOLOGICAL_PROCESS	0.0243246	0.000512721	3	8	458	30122
Dole17 and MD2 T4 common	[OVER]	GO:0000302	response to reactive oxygen species	BIOLOGICAL_PROCESS	0.0273643	0.000579176	10	177	451	29953
Dole17 and MD2 T4 common	[OVER]	GO:0030308	negative regulation of cell growth	BIOLOGICAL_PROCESS	0.0275282	0.000585043	4	22	457	30108
Dole17 and MD2 T4 common	[OVER]	GO:0006082	organic acid metabolic process	BIOLOGICAL_PROCESS	0.0282529	0.000602906	32	1085	429	29045
Dole17 and MD2 T4 common	[OVER]	GO:2000243	positive regulation of reproductive process	BIOLOGICAL_PROCESS	0.0284224	0.000609637	6	63	455	30067
Dole17 and MD2 T4 common	[OVER]	GO:0006598	polyamine catabolic process	BIOLOGICAL_PROCESS	0.0298504	0.000673039	2	1	459	30129
Dole17 and MD2 T4 common	[OVER]	GO:0010264	myo-inositol hexakisphosphate biosynthetic process	BIOLOGICAL_PROCESS	0.0298504	0.000675996	3	9	458	30121
Dole17 and MD2 T4 common	[OVER]	GO:0010336	gibberellic acid homeostasis	BIOLOGICAL_PROCESS	0.0298504	0.000673039	2	1	459	30129
Dole17 and MD2 T4 common	[OVER]	GO:0009769	photosynthesis, light harvesting in photosystem II	BIOLOGICAL_PROCESS	0.0298504	0.000673039	2	1	459	30129
Dole17 and MD2 T4 common	[OVER]	GO:0033517	myo-inositol hexakisphosphate metabolic process	BIOLOGICAL_PROCESS	0.0298504	0.000675996	3	9	458	30121
Dole17 and MD2 T4 common	[OVER]	GO:0051094	positive regulation of developmental process	BIOLOGICAL_PROCESS	0.0300147	0.000682331	10	181	451	29949
Dole17 and MD2 T4 common	[OVER]	GO:0009911	positive regulation of flower development	BIOLOGICAL_PROCESS	0.0303596	0.000692815	5	42	456	30088
Dole17 and MD2 T4 common	[OVER]	GO:0010038	response to metal ion	BIOLOGICAL_PROCESS	0.0323147	0.000748088	17	446	444	29684
Dole17 and MD2 T4 common	[OVER]	GO:0051239	regulation of multicellular organismal process	BIOLOGICAL_PROCESS	0.0323147	0.00074869	23	683	438	29447
Dole17 and MD2 T4 common	[OVER]	GO:0009735	response to cytokinin	BIOLOGICAL_PROCESS	0.0329478	0.000766228	11	218	450	29912
Dole17 and MD2 T4 common	[OVER]	GO:0044550	secondary metabolite biosynthetic process	BIOLOGICAL_PROCESS	0.0329549	0.000769264	10	184	451	29946
Dole17 and MD2 T4 common	[OVER]	GO:0042398	cellular modified amino acid biosynthetic process	BIOLOGICAL_PROCESS	0.0330258	0.000782424	4	24	457	30106
Dole17 and MD2 T4 common	[OVER]	GO:0010093	specification of floral organ identity	BIOLOGICAL_PROCESS	0.0330258	0.000782424	4	24	457	30106
Dole17 and MD2 T4 common	[OVER]	GO:0090701	specification of plant organ identity	BIOLOGICAL_PROCESS	0.0330258	0.000782424	4	24	457	30106
Dole17 and MD2 T4 common	[OVER]	GO:0009617	response to bacterium	BIOLOGICAL_PROCESS	0.0330258	0.000776016	16	407	445	29723
Dole17 and MD2 T4 common	[OVER]	GO:0045926	negative regulation of growth	BIOLOGICAL_PROCESS	0.0371984	0.000884519	6	68	455	30062
Dole17 and MD2 T4 common	[OVER]	GO:0009620	response to fungus	BIOLOGICAL_PROCESS	0.0404568	0.00098314	14	337	447	29793
Dole17 and MD2 T4 common	[OVER]	GO:0016054	organic acid catabolic process	BIOLOGICAL_PROCESS	0.0407955	0.000998479	8	126	453	30004
Dole17 and MD2 T4 common	[OVER]	GO:0046395	carboxylic acid catabolic process	BIOLOGICAL_PROCESS	0.0407955	0.000998479	8	126	453	30004
Dole17 and MD2 T4 common	[OVER]	GO:0098727	maintenance of cell number	BIOLOGICAL_PROCESS	0.0412938	0.00101787	6	70	455	30060
Dole17 and MD2 T4 common	[OVER]	GO:0019827	stem cell population maintenance	BIOLOGICAL_PROCESS	0.0412938	0.00101787	6	70	455	30060
Dole17 and MD2 T4 common	[OVER]	GO:0043436	oxoacid metabolic process	BIOLOGICAL_PROCESS	0.0420943	0.00104493	31	1084	430	29046
Dole17 and MD2 T4 common	[OVER]	GO:0032876	negative regulation of DNA endoreduplication	BIOLOGICAL_PROCESS	0.0437503	0.00109366	3	11	458	30119
Dole17 and MD2 T4 common	[OVER]	GO:0010207	photosystem II assembly	BIOLOGICAL_PROCESS	0.0437503	0.00109366	3	11	458	30119
Dole17 and MD2 T4 common	[OVER]	GO:0009267	cellular response to starvation	BIOLOGICAL_PROCESS	0.0442313	0.00110954	9	160	452	29970
Dole17 and MD2 T4 common	[OVER]	GO:0009311	oligosaccharide metabolic process	BIOLOGICAL_PROCESS	0.0453377	0.00114124	7	99	454	30031
Dole17 and MD2 T4 common	[OVER]	GO:0009639	response to red or far red light	BIOLOGICAL_PROCESS	0.0478621	0.00121312	10	196	451	29934
Dole17 and MD2 T4 common	[OVER]	GO:0009408	response to heat	BIOLOGICAL_PROCESS	0.0494619	0.00125798	10	197	451	29933
Dole17 and MD2 T4 common	[OVER]	GO:0009521	photosystem	CELLULAR_COMPONENT	2.42735e-22	4.22847e-26	24	48	437	30082
Dole17 and MD2 T4 common	[OVER]	GO:0009579	thylakoid	CELLULAR_COMPONENT	1.08538e-17	3.7815e-21	43	428	418	29702
Dole17 and MD2 T4 common	[OVER]	GO:0034357	photosynthetic membrane	CELLULAR_COMPONENT	4.15407e-17	1.80911e-20	36	293	425	29837
Dole17 and MD2 T4 common	[OVER]	GO:0009534	chloroplast thylakoid	CELLULAR_COMPONENT	1.41209e-13	1.10694e-16	33	323	428	29807
Dole17 and MD2 T4 common	[OVER]	GO:0031976	plastid thylakoid	CELLULAR_COMPONENT	1.62992e-13	1.41967e-16	33	326	428	29804
Dole17 and MD2 T4 common	[OVER]	GO:0009522	photosystem I	CELLULAR_COMPONENT	4.95826e-13	5.1824e-16	12	13	449	30117
Dole17 and MD2 T4 common	[OVER]	GO:0042651	thylakoid membrane	CELLULAR_COMPONENT	7.74913e-13	8.77438e-16	30	280	431	29850
Dole17 and MD2 T4 common	[OVER]	GO:0055035	plastid thylakoid membrane	CELLULAR_COMPONENT	2.90145e-12	3.53805e-15	28	252	433	29878
Dole17 and MD2 T4 common	[OVER]	GO:0009535	chloroplast thylakoid membrane	CELLULAR_COMPONENT	1.11209e-11	1.74355e-14	27	248	434	29882
Dole17 and MD2 T4 common	[OVER]	GO:0009523	photosystem II	CELLULAR_COMPONENT	1.8114e-11	2.99769e-14	13	29	448	30101
Dole17 and MD2 T4 common	[OVER]	GO:0009538	photosystem I reaction center	CELLULAR_COMPONENT	2.61292e-09	5.91724e-12	7	2	454	30128
Dole17 and MD2 T4 common	[OVER]	GO:0042170	plastid membrane	CELLULAR_COMPONENT	2.87267e-08	8.25696e-11	28	395	433	29735
Dole17 and MD2 T4 common	[OVER]	GO:0010287	plastoglobule	CELLULAR_COMPONENT	4.91712e-08	1.58465e-10	12	51	449	30079
Dole17 and MD2 T4 common	[OVER]	GO:0110165	cellular anatomical entity	CELLULAR_COMPONENT	7.52823e-06	4.3277e-08	244	12103	217	18027
Dole17 and MD2 T4 common	[OVER]	GO:0009654	photosystem II oxygen evolving complex	CELLULAR_COMPONENT	1.84029e-05	1.15409e-07	7	20	454	30110
Dole17 and MD2 T4 common	[OVER]	GO:0016020	membrane	CELLULAR_COMPONENT	6.11419e-05	4.9527e-07	115	4763	346	25367
Dole17 and MD2 T4 common	[OVER]	GO:0098796	membrane protein complex	CELLULAR_COMPONENT	6.73862e-05	5.5172e-07	25	501	436	29629
Dole17 and MD2 T4 common	[OVER]	GO:0031984	organelle subcompartment	CELLULAR_COMPONENT	0.000133001	1.1932e-06	36	939	425	29191
Dole17 and MD2 T4 common	[OVER]	GO:0009526	plastid envelope	CELLULAR_COMPONENT	0.00029028	3.03402e-06	30	746	431	29384
Dole17 and MD2 T4 common	[OVER]	GO:0031977	thylakoid lumen	CELLULAR_COMPONENT	0.000420918	4.69275e-06	8	55	453	30075
Dole17 and MD2 T4 common	[OVER]	GO:0009507	chloroplast	CELLULAR_COMPONENT	0.000790139	9.66604e-06	56	1947	405	28183
Dole17 and MD2 T4 common	[OVER]	GO:0009536	plastid	CELLULAR_COMPONENT	0.00230728	3.53699e-05	56	2039	405	28091
Dole17 and MD2 T4 common	[OVER]	GO:0043231	intracellular membrane-bounded organelle	CELLULAR_COMPONENT	0.00845918	0.000159053	166	8379	295	21751
Dole17 and MD2 T4 common	[OVER]	GO:0043227	membrane-bounded organelle	CELLULAR_COMPONENT	0.0104918	0.000201958	166	8425	295	21705
Dole17 and MD2 T4 common	[OVER]	GO:1990204	oxidoreductase complex	CELLULAR_COMPONENT	0.0178807	0.000362877	8	107	453	30023
Dole17 and MD2 T4 common	[OVER]	GO:0009570	chloroplast stroma	CELLULAR_COMPONENT	0.0181882	0.000372287	23	663	438	29467
Dole17 and MD2 T4 common	[OVER]	GO:0030076	light-harvesting complex	CELLULAR_COMPONENT	0.0298504	0.000673039	2	1	459	30129
Dole17 and MD2 T4 common	[OVER]	GO:0009517	PSII associated light-harvesting complex II	CELLULAR_COMPONENT	0.0298504	0.000673039	2	1	459	30129
Dole17 and MD2 T4 common	[OVER]	GO:0009503	thylakoid light-harvesting complex	CELLULAR_COMPONENT	0.0298504	0.000673039	2	1	459	30129
Dole17 and MD2 T4 common	[OVER]	GO:0009532	plastid stroma	CELLULAR_COMPONENT	0.0306729	0.000702636	23	675	438	29455
Dole17 and MD2 T4 common	[OVER]	GO:0003700	DNA-binding transcription factor activity	MOLECULAR_FUNCTION	1.83303e-14	1.1176e-17	62	1117	399	29013
Dole17 and MD2 T4 common	[OVER]	GO:0140110	transcription regulator activity	MOLECULAR_FUNCTION	1.17101e-13	8.15966e-17	64	1237	397	28893
Dole17 and MD2 T4 common	[OVER]	GO:0000977	RNA polymerase II transcription regulatory region sequence-specific DNA binding	MOLECULAR_FUNCTION	2.9452e-12	3.84793e-15	19	90	442	30040
Dole17 and MD2 T4 common	[OVER]	GO:0046983	protein dimerization activity	MOLECULAR_FUNCTION	2.22364e-10	3.8736e-13	39	615	422	29515
Dole17 and MD2 T4 common	[OVER]	GO:1990837	sequence-specific double-stranded DNA binding	MOLECULAR_FUNCTION	4.31837e-10	7.89877e-13	30	371	431	29759
Dole17 and MD2 T4 common	[OVER]	GO:0043565	sequence-specific DNA binding	MOLECULAR_FUNCTION	1.2357e-09	2.47548e-12	41	720	420	29410
Dole17 and MD2 T4 common	[OVER]	GO:0000976	transcription cis-regulatory region binding	MOLECULAR_FUNCTION	1.62579e-09	3.54017e-12	28	342	433	29788
Dole17 and MD2 T4 common	[OVER]	GO:0001067	transcription regulatory region nucleic acid binding	MOLECULAR_FUNCTION	1.62579e-09	3.54017e-12	28	342	433	29788
Dole17 and MD2 T4 common	[OVER]	GO:0031409	pigment binding	MOLECULAR_FUNCTION	1.95703e-08	5.28421e-11	7	4	454	30126
Dole17 and MD2 T4 common	[OVER]	GO:0003690	double-stranded DNA binding	MOLECULAR_FUNCTION	3.83237e-08	1.20168e-10	31	491	430	29639
Dole17 and MD2 T4 common	[OVER]	GO:0019904	protein domain specific binding	MOLECULAR_FUNCTION	1.45551e-06	6.71913e-09	11	58	450	30072
Dole17 and MD2 T4 common	[OVER]	GO:0008792	arginine decarboxylase activity	MOLECULAR_FUNCTION	3.03191e-06	1.55808e-08	5	2	456	30128
Dole17 and MD2 T4 common	[OVER]	GO:0003677	DNA binding	MOLECULAR_FUNCTION	4.7616e-06	2.61284e-08	58	1706	403	28424
Dole17 and MD2 T4 common	[OVER]	GO:0016168	chlorophyll binding	MOLECULAR_FUNCTION	1.06692e-05	6.41214e-08	7	18	454	30112
Dole17 and MD2 T4 common	[OVER]	GO:0016491	oxidoreductase activity	MOLECULAR_FUNCTION	1.19189e-05	7.26701e-08	52	1494	409	28636
Dole17 and MD2 T4 common	[OVER]	GO:0046906	tetrapyrrole binding	MOLECULAR_FUNCTION	3.65553e-05	2.77006e-07	22	382	439	29748
Dole17 and MD2 T4 common	[OVER]	GO:0016831	carboxy-lyase activity	MOLECULAR_FUNCTION	8.65659e-05	7.31373e-07	9	58	452	30072
Dole17 and MD2 T4 common	[OVER]	GO:0051119	sugar transmembrane transporter activity	MOLECULAR_FUNCTION	9.64637e-05	8.31801e-07	9	59	452	30071
Dole17 and MD2 T4 common	[OVER]	GO:0004512	inositol-3-phosphate synthase activity	MOLECULAR_FUNCTION	0.000320002	3.40042e-06	3	0	458	30130
Dole17 and MD2 T4 common	[OVER]	GO:0016830	carbon-carbon lyase activity	MOLECULAR_FUNCTION	0.000398867	4.41217e-06	10	95	451	30035
Dole17 and MD2 T4 common	[OVER]	GO:0015144	carbohydrate transmembrane transporter activity	MOLECULAR_FUNCTION	0.00057204	6.72636e-06	9	78	452	30052
Dole17 and MD2 T4 common	[OVER]	GO:0008171	O-methyltransferase activity	MOLECULAR_FUNCTION	0.00057204	6.69037e-06	8	58	453	30072
Dole17 and MD2 T4 common	[OVER]	GO:0015295	solute:proton symporter activity	MOLECULAR_FUNCTION	0.00164928	2.32718e-05	7	50	454	30080
Dole17 and MD2 T4 common	[OVER]	GO:0005355	glucose transmembrane transporter activity	MOLECULAR_FUNCTION	0.0023824	3.75589e-05	6	36	455	30094
Dole17 and MD2 T4 common	[OVER]	GO:0015149	hexose transmembrane transporter activity	MOLECULAR_FUNCTION	0.0023824	3.75589e-05	6	36	455	30094
Dole17 and MD2 T4 common	[OVER]	GO:0015294	solute:monoatomic cation symporter activity	MOLECULAR_FUNCTION	0.00254568	4.05766e-05	7	55	454	30075
Dole17 and MD2 T4 common	[OVER]	GO:0015145	monosaccharide transmembrane transporter activity	MOLECULAR_FUNCTION	0.00263196	4.3098e-05	6	37	455	30093
Dole17 and MD2 T4 common	[OVER]	GO:0015293	symporter activity	MOLECULAR_FUNCTION	0.00330407	5.52549e-05	7	58	454	30072
Dole17 and MD2 T4 common	[OVER]	GO:0005351	carbohydrate:proton symporter activity	MOLECULAR_FUNCTION	0.00375283	6.37403e-05	6	40	455	30090
Dole17 and MD2 T4 common	[OVER]	GO:0005402	carbohydrate:monoatomic cation symporter activity	MOLECULAR_FUNCTION	0.00375283	6.37403e-05	6	40	455	30090
Dole17 and MD2 T4 common	[OVER]	GO:0016705	oxidoreductase activity, acting on paired donors, with incorporation or reduction of molecular oxygen	MOLECULAR_FUNCTION	0.00375283	6.33803e-05	16	322	445	29808
Dole17 and MD2 T4 common	[OVER]	GO:0015291	secondary active transmembrane transporter activity	MOLECULAR_FUNCTION	0.00460764	8.02655e-05	13	227	448	29903
Dole17 and MD2 T4 common	[OVER]	GO:0016829	lyase activity	MOLECULAR_FUNCTION	0.00599689	0.000107078	15	302	446	29828
Dole17 and MD2 T4 common	[OVER]	GO:0016872	intramolecular lyase activity	MOLECULAR_FUNCTION	0.0105321	0.000203652	4	16	457	30114
Dole17 and MD2 T4 common	[OVER]	GO:0016630	protochlorophyllide reductase activity	MOLECULAR_FUNCTION	0.0116149	0.000226613	2	0	459	30130
Dole17 and MD2 T4 common	[OVER]	GO:0022857	transmembrane transporter activity	MOLECULAR_FUNCTION	0.0138605	0.000274047	34	1117	427	29013
Dole17 and MD2 T4 common	[OVER]	GO:0020037	heme binding	MOLECULAR_FUNCTION	0.0287626	0.000621297	15	359	446	29771
Dole17 and MD2 T4 common	[OVER]	GO:0004805	trehalose-phosphatase activity	MOLECULAR_FUNCTION	0.0298504	0.000675996	3	9	458	30121
Dole17 and MD2 T4 common	[OVER]	GO:0046592	polyamine oxidase activity	MOLECULAR_FUNCTION	0.0298504	0.000673039	2	1	459	30129
Dole17 and MD2 T4 common	[OVER]	GO:0003824	catalytic activity	MOLECULAR_FUNCTION	0.0313643	0.000721206	173	9056	288	21074
Dole17 and MD2 T4 common	[OVER]	GO:0019203	carbohydrate phosphatase activity	MOLECULAR_FUNCTION	0.0375811	0.000896892	4	25	457	30105
Dole17 and MD2 T4 common	[OVER]	GO:0080043	quercetin 3-O-glucosyltransferase activity	MOLECULAR_FUNCTION	0.0381352	0.000922255	5	45	456	30085
Dole17 and MD2 T4 common	[OVER]	GO:0080044	quercetin 7-O-glucosyltransferase activity	MOLECULAR_FUNCTION	0.0381352	0.000922255	5	45	456	30085
Dole17 and MD2 T4 common	[OVER]	GO:0022804	active transmembrane transporter activity	MOLECULAR_FUNCTION	0.041842	0.00103503	17	460	444	29670
Dole17 and MD2 T4 common	[OVER]	GO:0005215	transporter activity	MOLECULAR_FUNCTION	0.0460462	0.00116309	34	1212	427	28918
Dole17 and MD2 T4 common	[UNDER]	GO:0043412	macromolecule modification	BIOLOGICAL_PROCESS	0.000345676	3.70335e-06	22	3311	439	26819
Dole17 and MD2 T4 common	[UNDER]	GO:0006396	RNA processing	BIOLOGICAL_PROCESS	0.000393119	4.31434e-06	0	836	461	29294
Dole17 and MD2 T4 common	[UNDER]	GO:0044260	obsolete cellular macromolecule metabolic process	BIOLOGICAL_PROCESS	0.00460328	7.97886e-05	41	4577	420	25553
Dole17 and MD2 T4 common	[UNDER]	GO:0019538	protein metabolic process	BIOLOGICAL_PROCESS	0.00725235	0.000134549	35	4029	426	26101
Dole17 and MD2 T4 common	[UNDER]	GO:0051276	chromosome organization	BIOLOGICAL_PROCESS	0.00845918	0.000159148	0	625	461	29505
Dole17 and MD2 T4 common	[UNDER]	GO:0090305	nucleic acid phosphodiester bond hydrolysis	BIOLOGICAL_PROCESS	0.0216193	0.0004444	1	703	460	29427
Dole17 and MD2 T4 common	[UNDER]	GO:0006996	organelle organization	BIOLOGICAL_PROCESS	0.0219967	0.000454074	11	1793	450	28337
Dole17 and MD2 T4 common	[UNDER]	GO:0044267	protein metabolic process	BIOLOGICAL_PROCESS	0.0284224	0.000611474	32	3582	429	26548
Dole17 and MD2 T4 common	[UNDER]	GO:0009451	RNA modification	BIOLOGICAL_PROCESS	0.0298504	0.000652781	1	683	460	29447
Dole17 and MD2 T4 common	[UNDER]	GO:0046907	intracellular transport	BIOLOGICAL_PROCESS	0.0381352	0.000920051	2	778	459	29352
Dole17 and MD2 T4 common	[UNDER]	GO:0043228	non-membrane-bounded organelle	CELLULAR_COMPONENT	0.000627526	7.54278e-06	7	1774	454	28356
Dole17 and MD2 T4 common	[UNDER]	GO:0043232	intracellular non-membrane-bounded organelle	CELLULAR_COMPONENT	0.000627526	7.54278e-06	7	1774	454	28356
Dole17 and MD2 T4 common	[UNDER]	GO:0140513	nuclear protein-containing complex	CELLULAR_COMPONENT	0.00108559	1.40887e-05	0	757	461	29373
Dole17 and MD2 T4 common	[UNDER]	GO:0031981	nuclear lumen	CELLULAR_COMPONENT	0.00139599	1.89683e-05	3	1222	458	28908
Dole17 and MD2 T4 common	[UNDER]	GO:0070013	intracellular organelle lumen	CELLULAR_COMPONENT	0.00674685	0.000123407	6	1412	455	28718
Dole17 and MD2 T4 common	[UNDER]	GO:0031974	membrane-enclosed lumen	CELLULAR_COMPONENT	0.00674685	0.000123407	6	1412	455	28718
Dole17 and MD2 T4 common	[UNDER]	GO:0043233	organelle lumen	CELLULAR_COMPONENT	0.00674685	0.000123407	6	1412	455	28718
Dole17 and MD2 T4 common	[UNDER]	GO:0005654	nucleoplasm	CELLULAR_COMPONENT	0.0296342	0.000642706	1	677	460	29453
Dole17 and MD2 T4 common	[UNDER]	GO:1990904	ribonucleoprotein complex	CELLULAR_COMPONENT	0.0381352	0.000923402	1	645	460	29485
Dole17 and MD2 T4 common	[UNDER]	GO:0003723	RNA binding	MOLECULAR_FUNCTION	5.10625e-07	2.05164e-09	1	1520	460	28610
Dole17 and MD2 T4 common	[UNDER]	GO:0004518	nuclease activity	MOLECULAR_FUNCTION	0.0221451	0.000460994	1	714	460	29416
grey60 module	[OVER]	GO:1901700	response to oxygen-containing compound	BIOLOGICAL_PROCESS	5.48375e-08	4.11727e-11	278	1505	2977	25831
grey60 module	[OVER]	GO:0001101	response to acid chemical	BIOLOGICAL_PROCESS	2.99585e-06	3.49895e-09	185	953	3070	26383
grey60 module	[OVER]	GO:0042221	response to chemical	BIOLOGICAL_PROCESS	1.56942e-05	2.61854e-08	477	3075	2778	24261
grey60 module	[OVER]	GO:0009725	response to hormone	BIOLOGICAL_PROCESS	3.70128e-05	7.71936e-08	266	1561	2989	25775
grey60 module	[OVER]	GO:0009719	response to endogenous stimulus	BIOLOGICAL_PROCESS	6.72088e-05	1.53275e-07	269	1594	2986	25742
grey60 module	[OVER]	GO:0032870	cellular response to hormone stimulus	BIOLOGICAL_PROCESS	6.92268e-05	1.96355e-07	156	818	3099	26518
grey60 module	[OVER]	GO:0017062	respiratory chain complex III assembly	BIOLOGICAL_PROCESS	9.49179e-05	3.32573e-07	10	5	3245	27331
grey60 module	[OVER]	GO:0034551	mitochondrial respiratory chain complex III assembly	BIOLOGICAL_PROCESS	9.49179e-05	3.32573e-07	10	5	3245	27331
grey60 module	[OVER]	GO:0071495	cellular response to endogenous stimulus	BIOLOGICAL_PROCESS	0.00013265	4.97978e-07	160	861	3095	26475
grey60 module	[OVER]	GO:0009755	hormone-mediated signaling pathway	BIOLOGICAL_PROCESS	0.000318274	1.38068e-06	138	729	3117	26607
grey60 module	[OVER]	GO:0010033	response to organic substance	BIOLOGICAL_PROCESS	0.000488343	2.44436e-06	310	1958	2945	25378
grey60 module	[OVER]	GO:0010200	response to chitin	BIOLOGICAL_PROCESS	0.000652504	3.49431e-06	29	82	3226	27254
grey60 module	[OVER]	GO:1901701	cellular response to oxygen-containing compound	BIOLOGICAL_PROCESS	0.000656318	3.61366e-06	129	684	3126	26652
grey60 module	[OVER]	GO:0033993	response to lipid	BIOLOGICAL_PROCESS	0.000740452	4.13868e-06	159	889	3096	26447
grey60 module	[OVER]	GO:0071229	cellular response to acid chemical	BIOLOGICAL_PROCESS	0.00079302	4.56481e-06	70	308	3185	27028
grey60 module	[OVER]	GO:0070887	cellular response to chemical stimulus	BIOLOGICAL_PROCESS	0.000907424	5.29904e-06	271	1689	2984	25647
grey60 module	[OVER]	GO:0009410	response to xenobiotic stimulus	BIOLOGICAL_PROCESS	0.00155517	9.60059e-06	134	734	3121	26602
grey60 module	[OVER]	GO:1903506	obsolete regulation of nucleic acid-templated transcription	BIOLOGICAL_PROCESS	0.00191889	1.2599e-05	328	2135	2927	25201
grey60 module	[OVER]	GO:2001141	regulation of RNA biosynthetic process	BIOLOGICAL_PROCESS	0.00191889	1.2599e-05	328	2135	2927	25201
grey60 module	[OVER]	GO:0071396	cellular response to lipid	BIOLOGICAL_PROCESS	0.00204323	1.38068e-05	94	474	3161	26862
grey60 module	[OVER]	GO:0009611	response to wounding	BIOLOGICAL_PROCESS	0.00352178	2.58544e-05	52	219	3203	27117
grey60 module	[OVER]	GO:0080167	response to karrikin	BIOLOGICAL_PROCESS	0.00502019	4.06239e-05	30	100	3225	27236
grey60 module	[OVER]	GO:2000022	regulation of jasmonic acid mediated signaling pathway	BIOLOGICAL_PROCESS	0.00558159	4.7495e-05	13	23	3242	27313
grey60 module	[OVER]	GO:0007165	signal transduction	BIOLOGICAL_PROCESS	0.00612072	5.31037e-05	256	1641	2999	25695
grey60 module	[OVER]	GO:0009753	response to jasmonic acid	BIOLOGICAL_PROCESS	0.00684178	5.99305e-05	45	186	3210	27150
grey60 module	[OVER]	GO:0006355	regulation of DNA-templated transcription	BIOLOGICAL_PROCESS	0.00773087	7.15881e-05	320	2125	2935	25211
grey60 module	[OVER]	GO:0071902	positive regulation of protein serine/threonine kinase activity	BIOLOGICAL_PROCESS	0.00796236	7.43959e-05	11	17	3244	27319
grey60 module	[OVER]	GO:0071395	cellular response to jasmonic acid stimulus	BIOLOGICAL_PROCESS	0.00797181	7.51493e-05	26	84	3229	27252
grey60 module	[OVER]	GO:0071310	cellular response to organic substance	BIOLOGICAL_PROCESS	0.00829916	7.96198e-05	173	1045	3082	26291
grey60 module	[OVER]	GO:1905622	negative regulation of leaf development	BIOLOGICAL_PROCESS	0.00968248	9.53143e-05	8	8	3247	27328
grey60 module	[OVER]	GO:0070542	response to fatty acid	BIOLOGICAL_PROCESS	0.0102216	0.000102327	45	189	3210	27147
grey60 module	[OVER]	GO:0009867	jasmonic acid mediated signaling pathway	BIOLOGICAL_PROCESS	0.011341	0.000115425	24	76	3231	27260
grey60 module	[OVER]	GO:0023052	signaling	BIOLOGICAL_PROCESS	0.0114919	0.000117919	258	1678	2997	25658
grey60 module	[OVER]	GO:0097659	obsolete nucleic acid-templated transcription	BIOLOGICAL_PROCESS	0.013119	0.000140356	339	2291	2916	25045
grey60 module	[OVER]	GO:0071398	cellular response to fatty acid	BIOLOGICAL_PROCESS	0.0142889	0.000157001	26	87	3229	27249
grey60 module	[OVER]	GO:0051252	regulation of RNA metabolic process	BIOLOGICAL_PROCESS	0.0152504	0.000174298	336	2275	2919	25061
grey60 module	[OVER]	GO:0032774	RNA biosynthetic process	BIOLOGICAL_PROCESS	0.016217	0.000189404	339	2303	2916	25033
grey60 module	[OVER]	GO:0006979	response to oxidative stress	BIOLOGICAL_PROCESS	0.0172396	0.000211414	90	485	3165	26851
grey60 module	[OVER]	GO:0009414	response to water deprivation	BIOLOGICAL_PROCESS	0.0179348	0.000221436	69	349	3186	26987
grey60 module	[OVER]	GO:0051707	response to other organism	BIOLOGICAL_PROCESS	0.0190689	0.00024021	157	956	3098	26380
grey60 module	[OVER]	GO:0044419	biological process involved in interspecies interaction between organisms	BIOLOGICAL_PROCESS	0.0210202	0.000271805	163	1002	3092	26334
grey60 module	[OVER]	GO:0065007	biological regulation	BIOLOGICAL_PROCESS	0.0214691	0.000279401	794	5899	2461	21437
grey60 module	[OVER]	GO:0009415	response to water	BIOLOGICAL_PROCESS	0.0216699	0.000283822	71	363	3184	26973
grey60 module	[OVER]	GO:0043207	response to external biotic stimulus	BIOLOGICAL_PROCESS	0.0221736	0.000306687	157	963	3098	26373
grey60 module	[OVER]	GO:0031407	oxylipin metabolic process	BIOLOGICAL_PROCESS	0.025875	0.000368524	13	30	3242	27306
grey60 module	[OVER]	GO:0042775	mitochondrial ATP synthesis coupled electron transport	BIOLOGICAL_PROCESS	0.025875	0.000374665	15	39	3240	27297
grey60 module	[OVER]	GO:0009607	response to biotic stimulus	BIOLOGICAL_PROCESS	0.025875	0.000370355	161	993	3094	26343
grey60 module	[OVER]	GO:0009628	response to abiotic stimulus	BIOLOGICAL_PROCESS	0.0282739	0.000419851	289	1950	2966	25386
grey60 module	[OVER]	GO:0019646	aerobic electron transport chain	BIOLOGICAL_PROCESS	0.0284158	0.000424329	14	35	3241	27301
grey60 module	[OVER]	GO:0050789	regulation of biological process	BIOLOGICAL_PROCESS	0.0293993	0.00044392	710	5249	2545	22087
grey60 module	[OVER]	GO:0043406	positive regulation of MAP kinase activity	BIOLOGICAL_PROCESS	0.0299635	0.000454939	7	8	3248	27328
grey60 module	[OVER]	GO:0019438	aromatic compound biosynthetic process	BIOLOGICAL_PROCESS	0.0326358	0.000500958	438	3102	2817	24234
grey60 module	[OVER]	GO:0043405	regulation of MAP kinase activity	BIOLOGICAL_PROCESS	0.0329304	0.000508227	9	15	3246	27321
grey60 module	[OVER]	GO:0046274	lignin catabolic process	BIOLOGICAL_PROCESS	0.0343749	0.000544859	10	19	3245	27317
grey60 module	[OVER]	GO:0046271	phenylpropanoid catabolic process	BIOLOGICAL_PROCESS	0.0343749	0.000544859	10	19	3245	27317
grey60 module	[OVER]	GO:0031098	stress-activated protein kinase signaling cascade	BIOLOGICAL_PROCESS	0.0343749	0.000544859	10	19	3245	27317
grey60 module	[OVER]	GO:0006351	DNA-templated transcription	BIOLOGICAL_PROCESS	0.0344158	0.000548378	331	2277	2924	25059
grey60 module	[OVER]	GO:0071554	cell wall organization or biogenesis	BIOLOGICAL_PROCESS	0.0353883	0.000572731	102	587	3153	26749
grey60 module	[OVER]	GO:1902457	negative regulation of stomatal opening	BIOLOGICAL_PROCESS	0.0356234	0.000585451	4	1	3251	27335
grey60 module	[OVER]	GO:0007154	cell communication	BIOLOGICAL_PROCESS	0.0367219	0.000615759	281	1902	2974	25434
grey60 module	[OVER]	GO:0050896	response to stimulus	BIOLOGICAL_PROCESS	0.0389289	0.000659261	791	5921	2464	21415
grey60 module	[OVER]	GO:1900056	negative regulation of leaf senescence	BIOLOGICAL_PROCESS	0.0437496	0.0007555	6	6	3249	27330
grey60 module	[OVER]	GO:1901362	organic cyclic compound biosynthetic process	BIOLOGICAL_PROCESS	0.0449088	0.00078301	453	3241	2802	24095
grey60 module	[OVER]	GO:1900055	regulation of leaf senescence	BIOLOGICAL_PROCESS	0.046523	0.000818916	14	38	3241	27298
grey60 module	[OVER]	GO:0031408	oxylipin biosynthetic process	BIOLOGICAL_PROCESS	0.0477935	0.000849255	12	29	3243	27307
grey60 module	[OVER]	GO:0071236	cellular response to antibiotic	BIOLOGICAL_PROCESS	0.0479203	0.000855505	15	43	3240	27293
grey60 module	[OVER]	GO:0098803	respiratory chain complex	CELLULAR_COMPONENT	1.17589e-05	1.76575e-08	32	72	3223	27264
grey60 module	[OVER]	GO:0005746	mitochondrial respirasome	CELLULAR_COMPONENT	1.7047e-05	3.12867e-08	31	70	3224	27266
grey60 module	[OVER]	GO:1902495	transmembrane transporter complex	CELLULAR_COMPONENT	1.79869e-05	3.47002e-08	28	58	3227	27278
grey60 module	[OVER]	GO:1990351	transporter complex	CELLULAR_COMPONENT	6.92268e-05	1.74126e-07	28	64	3227	27272
grey60 module	[OVER]	GO:0070469	respirasome	CELLULAR_COMPONENT	8.64904e-05	2.81399e-07	34	93	3221	27243
grey60 module	[OVER]	GO:0098800	inner mitochondrial membrane protein complex	CELLULAR_COMPONENT	0.000153628	5.89545e-07	38	116	3217	27220
grey60 module	[OVER]	GO:0031224	obsolete intrinsic component of membrane	CELLULAR_COMPONENT	0.00166189	1.03981e-05	972	7163	2283	20173
grey60 module	[OVER]	GO:0016021	membrane	CELLULAR_COMPONENT	0.00495573	3.96889e-05	954	7084	2301	20252
grey60 module	[OVER]	GO:0005747	mitochondrial respiratory chain complex I	CELLULAR_COMPONENT	0.00505961	4.22091e-05	18	43	3237	27293
grey60 module	[OVER]	GO:0045271	respiratory chain complex I	CELLULAR_COMPONENT	0.00505961	4.22091e-05	18	43	3237	27293
grey60 module	[OVER]	GO:0098798	mitochondrial protein-containing complex	CELLULAR_COMPONENT	0.00698677	6.17834e-05	42	167	3213	27169
grey60 module	[OVER]	GO:0046658	obsolete anchored component of plasma membrane	CELLULAR_COMPONENT	0.00736583	6.69788e-05	32	114	3223	27222
grey60 module	[OVER]	GO:0030964	NADH dehydrogenase complex	CELLULAR_COMPONENT	0.0073705	6.76362e-05	18	45	3237	27291
grey60 module	[OVER]	GO:0031463	Cul3-RING ubiquitin ligase complex	CELLULAR_COMPONENT	0.0093464	9.12262e-05	6	3	3249	27333
grey60 module	[OVER]	GO:0070069	cytochrome complex	CELLULAR_COMPONENT	0.0115608	0.000119591	12	22	3243	27314
grey60 module	[OVER]	GO:0000786	nucleosome	CELLULAR_COMPONENT	0.0123696	0.000131053	18	48	3237	27288
grey60 module	[OVER]	GO:0005750	mitochondrial respiratory chain complex III	CELLULAR_COMPONENT	0.0188254	0.000235573	9	13	3246	27323
grey60 module	[OVER]	GO:0045275	respiratory chain complex III	CELLULAR_COMPONENT	0.0188254	0.000235573	9	13	3246	27323
grey60 module	[OVER]	GO:0031225	obsolete anchored component of membrane	CELLULAR_COMPONENT	0.0203536	0.000259789	36	147	3219	27189
grey60 module	[OVER]	GO:1990204	oxidoreductase complex	CELLULAR_COMPONENT	0.0403797	0.000687298	31	127	3224	27209
grey60 module	[OVER]	GO:0003700	DNA-binding transcription factor activity	MOLECULAR_FUNCTION	1.17835e-07	9.83027e-11	226	1172	3029	26164
grey60 module	[OVER]	GO:0140110	transcription regulator activity	MOLECULAR_FUNCTION	6.0027e-06	8.01228e-09	237	1315	3018	26021
grey60 module	[OVER]	GO:0043565	sequence-specific DNA binding	MOLECULAR_FUNCTION	7.64104e-05	2.40683e-07	147	761	3108	26575
grey60 module	[OVER]	GO:0016702	oxidoreductase activity, acting on single donors with incorporation of molecular oxygen, incorporation of two atoms of oxygen	MOLECULAR_FUNCTION	0.00466534	3.54172e-05	17	38	3238	27298
grey60 module	[OVER]	GO:0016701	oxidoreductase activity, acting on single donors with incorporation of molecular oxygen	MOLECULAR_FUNCTION	0.00612072	5.28219e-05	20	53	3235	27283
grey60 module	[OVER]	GO:0004674	protein serine/threonine kinase activity	MOLECULAR_FUNCTION	0.0102216	0.000101626	144	846	3111	26490
grey60 module	[OVER]	GO:0004842	ubiquitin-protein transferase activity	MOLECULAR_FUNCTION	0.0136071	0.00014757	82	426	3173	26910
grey60 module	[OVER]	GO:0016747	acyltransferase activity, transferring groups other than amino-acyl groups	MOLECULAR_FUNCTION	0.0142889	0.000160602	80	414	3175	26922
grey60 module	[OVER]	GO:0016740	transferase activity	MOLECULAR_FUNCTION	0.0146614	0.000166343	645	4684	2610	22652
grey60 module	[OVER]	GO:0016757	glycosyltransferase activity	MOLECULAR_FUNCTION	0.0167113	0.000200753	113	642	3142	26694
grey60 module	[OVER]	GO:0019787	ubiquitin-like protein transferase activity	MOLECULAR_FUNCTION	0.0169795	0.000205391	84	446	3171	26890
grey60 module	[OVER]	GO:0004709	MAP kinase kinase kinase activity	MOLECULAR_FUNCTION	0.0170306	0.00020743	6	4	3249	27332
grey60 module	[OVER]	GO:0016165	linoleate 13S-lipoxygenase activity	MOLECULAR_FUNCTION	0.0207957	0.000267168	7	7	3248	27329
grey60 module	[OVER]	GO:0016746	acyltransferase activity	MOLECULAR_FUNCTION	0.0221736	0.000303254	84	453	3171	26883
grey60 module	[OVER]	GO:1990837	sequence-specific double-stranded DNA binding	MOLECULAR_FUNCTION	0.0232577	0.000325961	79	421	3176	26915
grey60 module	[OVER]	GO:0004672	protein kinase activity	MOLECULAR_FUNCTION	0.0248337	0.000350121	211	1360	3044	25976
grey60 module	[OVER]	GO:0016679	oxidoreductase activity, acting on diphenols and related substances as donors	MOLECULAR_FUNCTION	0.03046	0.000465018	15	40	3240	27296
grey60 module	[OVER]	GO:0031492	nucleosomal DNA binding	MOLECULAR_FUNCTION	0.0354821	0.000577209	5	3	3250	27333
grey60 module	[OVER]	GO:0097573	obsolete glutathione oxidoreductase activity	MOLECULAR_FUNCTION	0.0361692	0.000600457	13	32	3242	27304
grey60 module	[OVER]	GO:0016410	N-acyltransferase activity	MOLECULAR_FUNCTION	0.0367219	0.000614433	23	81	3232	27255
grey60 module	[OVER]	GO:0042562	hormone binding	MOLECULAR_FUNCTION	0.0477935	0.000849255	12	29	3243	27307
grey60 module	[UNDER]	GO:0006259	DNA metabolic process	BIOLOGICAL_PROCESS	1.15028e-14	9.59605e-19	36	1023	3219	26313
grey60 module	[UNDER]	GO:0034660	ncRNA metabolic process	BIOLOGICAL_PROCESS	1.62038e-07	1.48696e-10	25	632	3230	26704
grey60 module	[UNDER]	GO:0006396	RNA processing	BIOLOGICAL_PROCESS	2.56839e-07	2.57117e-10	54	991	3201	26345
grey60 module	[UNDER]	GO:0034470	ncRNA processing	BIOLOGICAL_PROCESS	2.99585e-06	3.37236e-09	19	509	3236	26827
grey60 module	[UNDER]	GO:0006996	organelle organization	BIOLOGICAL_PROCESS	3.11158e-06	3.8937e-09	132	1800	3123	25536
grey60 module	[UNDER]	GO:0090305	nucleic acid phosphodiester bond hydrolysis	BIOLOGICAL_PROCESS	1.67176e-05	2.92875e-08	54	912	3201	26424
grey60 module	[UNDER]	GO:0042254	ribosome biogenesis	BIOLOGICAL_PROCESS	3.83587e-05	8.32006e-08	15	413	3240	26923
grey60 module	[UNDER]	GO:0006974	DNA damage response	BIOLOGICAL_PROCESS	6.72088e-05	1.56991e-07	27	560	3228	26776
grey60 module	[UNDER]	GO:0016072	rRNA metabolic process	BIOLOGICAL_PROCESS	6.92268e-05	1.82302e-07	8	297	3247	27039
grey60 module	[UNDER]	GO:0009451	RNA modification	BIOLOGICAL_PROCESS	6.92268e-05	1.9623e-07	42	739	3213	26597
grey60 module	[UNDER]	GO:0006281	DNA repair	BIOLOGICAL_PROCESS	6.92268e-05	1.73366e-07	21	482	3234	26854
grey60 module	[UNDER]	GO:0022613	ribonucleoprotein complex biogenesis	BIOLOGICAL_PROCESS	7.59704e-05	2.28158e-07	24	519	3231	26817
grey60 module	[UNDER]	GO:0006364	rRNA processing	BIOLOGICAL_PROCESS	0.000100051	3.58906e-07	8	289	3247	27047
grey60 module	[UNDER]	GO:0043603	amide metabolic process	BIOLOGICAL_PROCESS	0.0002039	8.16484e-07	83	1169	3172	26167
grey60 module	[UNDER]	GO:0071840	cellular component organization or biogenesis	BIOLOGICAL_PROCESS	0.00027949	1.18912e-06	342	3686	2913	23650
grey60 module	[UNDER]	GO:0015074	DNA integration	BIOLOGICAL_PROCESS	0.000327882	1.53178e-06	2	173	3253	27163
grey60 module	[UNDER]	GO:0090304	nucleic acid metabolic process	BIOLOGICAL_PROCESS	0.000387247	1.84142e-06	471	4859	2784	22477
grey60 module	[UNDER]	GO:0043604	amide biosynthetic process	BIOLOGICAL_PROCESS	0.000510698	2.59886e-06	70	1004	3185	26332
grey60 module	[UNDER]	GO:0051641	cellular localization	BIOLOGICAL_PROCESS	0.000519214	2.68551e-06	102	1339	3153	25997
grey60 module	[UNDER]	GO:0034641	cellular nitrogen compound metabolic process	BIOLOGICAL_PROCESS	0.00102942	6.09733e-06	645	6373	2610	20963
grey60 module	[UNDER]	GO:0071897	DNA biosynthetic process	BIOLOGICAL_PROCESS	0.00155517	9.59588e-06	4	187	3251	27149
grey60 module	[UNDER]	GO:0016043	cellular component organization	BIOLOGICAL_PROCESS	0.00186218	1.18066e-05	313	3335	2942	24001
grey60 module	[UNDER]	GO:0006310	DNA recombination	BIOLOGICAL_PROCESS	0.00195195	1.30271e-05	12	302	3243	27034
grey60 module	[UNDER]	GO:0043043	peptide biosynthetic process	BIOLOGICAL_PROCESS	0.00218575	1.49522e-05	65	917	3190	26419
grey60 module	[UNDER]	GO:0006412	translation	BIOLOGICAL_PROCESS	0.00239614	1.65913e-05	64	904	3191	26432
grey60 module	[UNDER]	GO:0048285	organelle fission	BIOLOGICAL_PROCESS	0.00262807	1.84165e-05	14	327	3241	27009
grey60 module	[UNDER]	GO:0006139	nucleobase-containing compound metabolic process	BIOLOGICAL_PROCESS	0.00296704	2.12868e-05	540	5376	2715	21960
grey60 module	[UNDER]	GO:0006518	peptide metabolic process	BIOLOGICAL_PROCESS	0.00325232	2.36049e-05	77	1033	3178	26303
grey60 module	[UNDER]	GO:0006260	DNA replication	BIOLOGICAL_PROCESS	0.00416512	3.12723e-05	10	267	3245	27069
grey60 module	[UNDER]	GO:0051276	chromosome organization	BIOLOGICAL_PROCESS	0.00495573	3.92821e-05	27	474	3228	26862
grey60 module	[UNDER]	GO:0051649	establishment of localization in cell	BIOLOGICAL_PROCESS	0.00502994	4.11224e-05	70	945	3185	26391
grey60 module	[UNDER]	GO:0031329	regulation of cellular catabolic process	BIOLOGICAL_PROCESS	0.00714325	6.37631e-05	7	213	3248	27123
grey60 module	[UNDER]	GO:0022402	cell cycle process	BIOLOGICAL_PROCESS	0.0119329	0.000124436	38	581	3217	26755
grey60 module	[UNDER]	GO:0033043	regulation of organelle organization	BIOLOGICAL_PROCESS	0.0122125	0.00012837	16	325	3239	27011
grey60 module	[UNDER]	GO:0070727	cellular macromolecule localization	BIOLOGICAL_PROCESS	0.013119	0.000141182	82	1041	3173	26295
grey60 module	[UNDER]	GO:0046483	heterocycle metabolic process	BIOLOGICAL_PROCESS	0.0142889	0.000157493	591	5734	2664	21602
grey60 module	[UNDER]	GO:1903047	mitotic cell cycle process	BIOLOGICAL_PROCESS	0.0142889	0.000160924	17	334	3238	27002
grey60 module	[UNDER]	GO:0009657	plastid organization	BIOLOGICAL_PROCESS	0.0152683	0.000175776	15	308	3240	27028
grey60 module	[UNDER]	GO:0032392	DNA geometric change	BIOLOGICAL_PROCESS	0.0164612	0.000196375	2	122	3253	27214
grey60 module	[UNDER]	GO:0046907	intracellular transport	BIOLOGICAL_PROCESS	0.0195654	0.000248097	67	871	3188	26465
grey60 module	[UNDER]	GO:0043254	regulation of protein-containing complex assembly	BIOLOGICAL_PROCESS	0.021843	0.000289733	2	119	3253	27217
grey60 module	[UNDER]	GO:0051128	regulation of cellular component organization	BIOLOGICAL_PROCESS	0.0218602	0.000291786	38	562	3217	26774
grey60 module	[UNDER]	GO:0044087	regulation of cellular component biogenesis	BIOLOGICAL_PROCESS	0.0219706	0.000295092	6	180	3249	27156
grey60 module	[UNDER]	GO:0032508	DNA duplex unwinding	BIOLOGICAL_PROCESS	0.0221637	0.000299535	2	120	3253	27216
grey60 module	[UNDER]	GO:0008104	protein localization	BIOLOGICAL_PROCESS	0.0221736	0.000308063	81	1009	3174	26327
grey60 module	[UNDER]	GO:0006261	DNA-templated DNA replication	BIOLOGICAL_PROCESS	0.0221736	0.000304395	6	182	3249	27154
grey60 module	[UNDER]	GO:0033036	macromolecule localization	BIOLOGICAL_PROCESS	0.025875	0.000375594	103	1224	3152	26112
grey60 module	[UNDER]	GO:0009896	positive regulation of catabolic process	BIOLOGICAL_PROCESS	0.025875	0.000372045	5	163	3250	27173
grey60 module	[UNDER]	GO:0032200	telomere organization	BIOLOGICAL_PROCESS	0.0278928	0.000410704	2	114	3253	27222
grey60 module	[UNDER]	GO:0000280	nuclear division	BIOLOGICAL_PROCESS	0.0289589	0.000434854	13	270	3242	27066
grey60 module	[UNDER]	GO:0044260	obsolete cellular macromolecule metabolic process	BIOLOGICAL_PROCESS	0.0347111	0.000555981	458	4484	2797	22852
grey60 module	[UNDER]	GO:0009894	regulation of catabolic process	BIOLOGICAL_PROCESS	0.0348956	0.000561847	13	263	3242	27073
grey60 module	[UNDER]	GO:0006278	RNA-templated DNA biosynthetic process	BIOLOGICAL_PROCESS	0.0356234	0.000584565	1	91	3254	27245
grey60 module	[UNDER]	GO:0000723	telomere maintenance	BIOLOGICAL_PROCESS	0.0359252	0.000593409	2	110	3253	27226
grey60 module	[UNDER]	GO:0044770	cell cycle phase transition	BIOLOGICAL_PROCESS	0.0378796	0.000638332	4	141	3251	27195
grey60 module	[UNDER]	GO:0044085	cellular component biogenesis	BIOLOGICAL_PROCESS	0.045434	0.000795958	141	1569	3114	25767
grey60 module	[UNDER]	GO:0031981	nuclear lumen	CELLULAR_COMPONENT	3.08057e-08	1.28496e-11	74	1274	3181	26062
grey60 module	[UNDER]	GO:0070013	intracellular organelle lumen	CELLULAR_COMPONENT	4.1809e-08	2.79029e-11	97	1523	3158	25813
grey60 module	[UNDER]	GO:0031974	membrane-enclosed lumen	CELLULAR_COMPONENT	4.1809e-08	2.79029e-11	97	1523	3158	25813
grey60 module	[UNDER]	GO:0043233	organelle lumen	CELLULAR_COMPONENT	4.1809e-08	2.79029e-11	97	1523	3158	25813
grey60 module	[UNDER]	GO:0005654	nucleoplasm	CELLULAR_COMPONENT	7.64104e-05	2.42229e-07	39	699	3216	26637
grey60 module	[UNDER]	GO:0043228	non-membrane-bounded organelle	CELLULAR_COMPONENT	0.000324161	1.46031e-06	166	2000	3089	25336
grey60 module	[UNDER]	GO:0043232	intracellular non-membrane-bounded organelle	CELLULAR_COMPONENT	0.000324161	1.46031e-06	166	2000	3089	25336
grey60 module	[UNDER]	GO:0140513	nuclear protein-containing complex	CELLULAR_COMPONENT	0.0048355	3.75158e-05	58	820	3197	26516
grey60 module	[UNDER]	GO:0009941	chloroplast envelope	CELLULAR_COMPONENT	0.0048355	3.73344e-05	39	615	3216	26721
grey60 module	[UNDER]	GO:0005730	nucleolus	CELLULAR_COMPONENT	0.00555143	4.67752e-05	34	555	3221	26781
grey60 module	[UNDER]	GO:0009532	plastid stroma	CELLULAR_COMPONENT	0.0105026	0.000106016	50	714	3205	26622
grey60 module	[UNDER]	GO:0009526	plastid envelope	CELLULAR_COMPONENT	0.0142889	0.000160352	66	871	3189	26465
grey60 module	[UNDER]	GO:0009570	chloroplast stroma	CELLULAR_COMPONENT	0.0153355	0.000177829	49	694	3206	26642
grey60 module	[UNDER]	GO:1905368	peptidase complex	CELLULAR_COMPONENT	0.021843	0.000288563	1	102	3254	27234
grey60 module	[UNDER]	GO:0009507	chloroplast	CELLULAR_COMPONENT	0.0221736	0.000308917	211	2264	3044	25072
grey60 module	[UNDER]	GO:0032991	protein-containing complex	CELLULAR_COMPONENT	0.0267881	0.000391083	289	2975	2966	24361
grey60 module	[UNDER]	GO:0000428	DNA-directed RNA polymerase complex	CELLULAR_COMPONENT	0.0338359	0.000525026	5	160	3250	27176
grey60 module	[UNDER]	GO:0030880	RNA polymerase complex	CELLULAR_COMPONENT	0.0343749	0.000537235	5	161	3250	27175
grey60 module	[UNDER]	GO:0003723	RNA binding	MOLECULAR_FUNCTION	1.48385e-09	2.47576e-13	134	2018	3121	25318
grey60 module	[UNDER]	GO:0140640	catalytic activity, acting on a nucleic acid	MOLECULAR_FUNCTION	2.12996e-09	5.33069e-13	48	1011	3207	26325
grey60 module	[UNDER]	GO:0140097	catalytic activity, acting on DNA	MOLECULAR_FUNCTION	1.78675e-08	5.96229e-12	10	443	3245	26893
grey60 module	[UNDER]	GO:0004518	nuclease activity	MOLECULAR_FUNCTION	8.86711e-06	1.25754e-08	49	867	3206	26469
grey60 module	[UNDER]	GO:0140657	ATP-dependent activity	MOLECULAR_FUNCTION	1.56942e-05	2.521e-08	64	1030	3191	26306
grey60 module	[UNDER]	GO:0016887	ATP hydrolysis activity	MOLECULAR_FUNCTION	1.79869e-05	3.60128e-08	41	756	3214	26580
grey60 module	[UNDER]	GO:0016779	nucleotidyltransferase activity	MOLECULAR_FUNCTION	6.92268e-05	1.85252e-07	8	298	3247	27038
grey60 module	[UNDER]	GO:0008270	zinc ion binding	MOLECULAR_FUNCTION	7.26682e-05	2.12179e-07	90	1272	3165	26064
grey60 module	[UNDER]	GO:0003676	nucleic acid binding	MOLECULAR_FUNCTION	9.49179e-05	3.322e-07	448	4714	2807	22622
grey60 module	[UNDER]	GO:0004519	endonuclease activity	MOLECULAR_FUNCTION	0.000111953	4.10938e-07	35	646	3220	26690
grey60 module	[UNDER]	GO:0005488	binding	MOLECULAR_FUNCTION	0.000166582	6.53152e-07	1432	13286	1823	14050
grey60 module	[UNDER]	GO:0016817	hydrolase activity, acting on acid anhydrides	MOLECULAR_FUNCTION	0.000229264	9.37178e-07	74	1071	3181	26265
grey60 module	[UNDER]	GO:0016818	hydrolase activity, acting on acid anhydrides, in phosphorus-containing anhydrides	MOLECULAR_FUNCTION	0.000273311	1.14003e-06	74	1065	3181	26271
grey60 module	[UNDER]	GO:0008094	ATP-dependent activity, acting on DNA	MOLECULAR_FUNCTION	0.000327882	1.53139e-06	5	226	3250	27110
grey60 module	[UNDER]	GO:0016462	pyrophosphatase activity	MOLECULAR_FUNCTION	0.000438926	2.12378e-06	74	1054	3181	26282
grey60 module	[UNDER]	GO:1901363	heterocyclic compound binding	MOLECULAR_FUNCTION	0.000464286	2.28522e-06	882	8505	2373	18831
grey60 module	[UNDER]	GO:0097159	organic cyclic compound binding	MOLECULAR_FUNCTION	0.000533171	2.80218e-06	884	8513	2371	18823
grey60 module	[UNDER]	GO:0017111	ribonucleoside triphosphate phosphatase activity	MOLECULAR_FUNCTION	0.000652504	3.53823e-06	69	987	3186	26349
grey60 module	[UNDER]	GO:0004386	helicase activity	MOLECULAR_FUNCTION	0.000761349	4.31899e-06	9	277	3246	27059
grey60 module	[UNDER]	GO:0140098	catalytic activity, acting on RNA	MOLECULAR_FUNCTION	0.00144793	8.69703e-06	37	615	3218	26721
grey60 module	[UNDER]	GO:0005515	protein binding	MOLECULAR_FUNCTION	0.00191889	1.26464e-05	475	4817	2780	22519
grey60 module	[UNDER]	GO:0016787	hydrolase activity	MOLECULAR_FUNCTION	0.00283591	2.01095e-05	400	4112	2855	23224
grey60 module	[UNDER]	GO:0008092	cytoskeletal protein binding	MOLECULAR_FUNCTION	0.00387233	2.87509e-05	19	382	3236	26954
grey60 module	[UNDER]	GO:0034061	DNA polymerase activity	MOLECULAR_FUNCTION	0.00489545	3.83893e-05	1	119	3254	27217
grey60 module	[UNDER]	GO:0051020	GTPase binding	MOLECULAR_FUNCTION	0.00736583	6.69239e-05	2	135	3253	27201
grey60 module	[UNDER]	GO:0015631	tubulin binding	MOLECULAR_FUNCTION	0.00829916	7.92439e-05	6	195	3249	27141
grey60 module	[UNDER]	GO:0019899	enzyme binding	MOLECULAR_FUNCTION	0.00841175	8.14017e-05	33	534	3222	26802
grey60 module	[UNDER]	GO:0046914	transition metal ion binding	MOLECULAR_FUNCTION	0.016318	0.000191944	167	1862	3088	25474
grey60 module	[UNDER]	GO:0003678	DNA helicase activity	MOLECULAR_FUNCTION	0.0164612	0.000196375	2	122	3253	27214
grey60 module	[UNDER]	GO:0008017	microtubule binding	MOLECULAR_FUNCTION	0.0278928	0.000411865	6	177	3249	27159
grey60 module	[UNDER]	GO:0004523	RNA-DNA hybrid ribonuclease activity	MOLECULAR_FUNCTION	0.0403797	0.000690568	0	71	3255	27265
grey60 module	[UNDER]	GO:0043531	ADP binding	MOLECULAR_FUNCTION	0.0437496	0.000754633	13	262	3242	27074
grey60 module	[UNDER]	GO:0044877	protein-containing complex binding	MOLECULAR_FUNCTION	0.0448709	0.000778606	17	310	3238	27026
lightyellow module	[OVER]	GO:0010200	response to chitin	BIOLOGICAL_PROCESS	0.00580826	9.69093e-07	9	102	274	30206
lightyellow module	[OVER]	GO:0018871	1-aminocyclopropane-1-carboxylate metabolic process	BIOLOGICAL_PROCESS	0.00580826	4.87518e-07	4	4	279	30304
lightyellow module	[OVER]	GO:1901000	regulation of response to salt stress	BIOLOGICAL_PROCESS	0.0313871	1.30922e-05	6	50	277	30258
lightyellow module	[OVER]	GO:0042218	1-aminocyclopropane-1-carboxylate biosynthetic process	BIOLOGICAL_PROCESS	0.0399698	2.66754e-05	3	4	280	30304
lightyellow module	[OVER]	GO:0047484	regulation of response to osmotic stress	BIOLOGICAL_PROCESS	0.0436685	4.37159e-05	6	63	277	30245
lightyellow module	[OVER]	GO:0009863	salicylic acid mediated signaling pathway	BIOLOGICAL_PROCESS	0.0436685	4.0224e-05	6	62	277	30246
lightyellow module	[OVER]	GO:0070413	trehalose metabolism in response to stress	BIOLOGICAL_PROCESS	0.0436685	4.23882e-05	3	5	280	30303
lightyellow module	[OVER]	GO:0009414	response to water deprivation	BIOLOGICAL_PROCESS	0.0436685	4.01333e-05	14	404	269	29904
lightyellow module	[OVER]	GO:0071446	cellular response to salicylic acid stimulus	BIOLOGICAL_PROCESS	0.0464676	6.49975e-05	6	68	277	30240
lightyellow module	[OVER]	GO:0009415	response to water	BIOLOGICAL_PROCESS	0.0464676	6.00532e-05	14	420	269	29888
lightyellow module	[OVER]	GO:0032258	cytoplasm to vacuole transport by the Cvt pathway	BIOLOGICAL_PROCESS	0.0464676	8.5283e-05	2	0	281	30308
lightyellow module	[OVER]	GO:0016847	1-aminocyclopropane-1-carboxylate synthase activity	MOLECULAR_FUNCTION	0.0399698	2.66754e-05	3	4	280	30304
lightyellow module	[OVER]	GO:0004142	diacylglycerol cholinephosphotransferase activity	MOLECULAR_FUNCTION	0.0464676	8.5283e-05	2	0	281	30308
lightyellow module	[OVER]	GO:0031418	L-ascorbic acid binding	MOLECULAR_FUNCTION	0.0464676	7.78205e-05	4	21	279	30287
lightyellow module	[OVER]	GO:0017081	chloride channel regulator activity	MOLECULAR_FUNCTION	0.0464676	8.5283e-05	2	0	281	30308
lightyellow module	[OVER]	GO:0019869	chloride channel inhibitor activity	MOLECULAR_FUNCTION	0.0464676	8.5283e-05	2	0	281	30308
lightyellow module	[OVER]	GO:0016248	channel inhibitor activity	MOLECULAR_FUNCTION	0.0464676	8.5283e-05	2	0	281	30308
lightyellow module	[OVER]	GO:0099106	ion channel regulator activity	MOLECULAR_FUNCTION	0.0464676	8.5283e-05	2	0	281	30308
lightyellow module	[OVER]	GO:0008200	ion channel inhibitor activity	MOLECULAR_FUNCTION	0.0464676	8.5283e-05	2	0	281	30308
lightyellow module	[UNDER]	GO:0043228	non-membrane-bounded organelle	CELLULAR_COMPONENT	0.0103926	3.46796e-06	3	2163	280	28145
lightyellow module	[UNDER]	GO:0043232	intracellular non-membrane-bounded organelle	CELLULAR_COMPONENT	0.0103926	3.46796e-06	3	2163	280	28145
lightyellow module	[UNDER]	GO:0003723	RNA binding	MOLECULAR_FUNCTION	0.0386274	1.93346e-05	4	2148	279	28160
darkturquoise module	[OVER]	GO:0006413	translational initiation	BIOLOGICAL_PROCESS	0.00309009	3.8668e-06	8	159	158	30266
darkturquoise module	[OVER]	GO:0010467	gene expression	BIOLOGICAL_PROCESS	0.00396041	6.0387e-06	48	4597	118	25828
darkturquoise module	[OVER]	GO:0006325	chromatin organization	BIOLOGICAL_PROCESS	0.00396041	6.27744e-06	13	511	153	29914
darkturquoise module	[OVER]	GO:0006396	RNA processing	BIOLOGICAL_PROCESS	0.00894365	1.64145e-05	18	1027	148	29398
darkturquoise module	[OVER]	GO:0010608	post-transcriptional regulation of gene expression	BIOLOGICAL_PROCESS	0.0119591	2.49418e-05	10	343	156	30082
darkturquoise module	[OVER]	GO:0035196	miRNA processing	BIOLOGICAL_PROCESS	0.0139522	3.02626e-05	4	29	162	30396
darkturquoise module	[OVER]	GO:0008380	RNA splicing	BIOLOGICAL_PROCESS	0.0155349	3.62873e-05	10	359	156	30066
darkturquoise module	[OVER]	GO:0016071	mRNA metabolic process	BIOLOGICAL_PROCESS	0.0178109	4.30898e-05	13	617	153	29808
darkturquoise module	[OVER]	GO:0035194	regulatory ncRNA-mediated post-transcriptional gene silencing	BIOLOGICAL_PROCESS	0.0255075	6.3838e-05	5	72	161	30353
darkturquoise module	[OVER]	GO:0000398	mRNA splicing, via spliceosome	BIOLOGICAL_PROCESS	0.0280914	7.26482e-05	8	243	158	30182
darkturquoise module	[OVER]	GO:0006397	mRNA processing	BIOLOGICAL_PROCESS	0.02834	7.56554e-05	10	393	156	30032
darkturquoise module	[OVER]	GO:0065004	protein-DNA complex assembly	BIOLOGICAL_PROCESS	0.0423452	0.000120108	6	134	160	30291
darkturquoise module	[OVER]	GO:0031047	regulatory ncRNA-mediated gene silencing	BIOLOGICAL_PROCESS	0.0444615	0.00012982	6	136	160	30289
darkturquoise module	[OVER]	GO:0016070	RNA metabolic process	BIOLOGICAL_PROCESS	0.0463757	0.000139278	43	4402	123	26023
darkturquoise module	[OVER]	GO:0035195	miRNA-mediated post-transcriptional gene silencing	BIOLOGICAL_PROCESS	0.0474484	0.000146458	4	45	162	30380
darkturquoise module	[OVER]	GO:0001732	formation of cytoplasmic translation initiation complex	BIOLOGICAL_PROCESS	0.0485532	0.000167145	3	17	163	30408
darkturquoise module	[OVER]	GO:0000377	RNA splicing, via transesterification reactions with bulged adenosine as nucleophile	BIOLOGICAL_PROCESS	0.0485532	0.000158246	8	273	158	30152
darkturquoise module	[OVER]	GO:0000375	RNA splicing, via transesterification reactions	BIOLOGICAL_PROCESS	0.0485532	0.000170121	8	276	158	30149
darkturquoise module	[OVER]	GO:0031981	nuclear lumen	CELLULAR_COMPONENT	1.19853e-05	9.99861e-10	28	1320	138	29105
darkturquoise module	[OVER]	GO:0005622	intracellular anatomical structure	CELLULAR_COMPONENT	2.2397e-05	3.73688e-09	112	13523	54	16902
darkturquoise module	[OVER]	GO:0032991	protein-containing complex	CELLULAR_COMPONENT	2.71876e-05	8.16822e-09	44	3220	122	27205
darkturquoise module	[OVER]	GO:0070013	intracellular organelle lumen	CELLULAR_COMPONENT	2.71876e-05	1.36086e-08	29	1591	137	28834
darkturquoise module	[OVER]	GO:0031974	membrane-enclosed lumen	CELLULAR_COMPONENT	2.71876e-05	1.36086e-08	29	1591	137	28834
darkturquoise module	[OVER]	GO:0043233	organelle lumen	CELLULAR_COMPONENT	2.71876e-05	1.36086e-08	29	1591	137	28834
darkturquoise module	[OVER]	GO:0005654	nucleoplasm	CELLULAR_COMPONENT	0.00021079	1.23094e-07	18	720	148	29705
darkturquoise module	[OVER]	GO:0043229	intracellular organelle	CELLULAR_COMPONENT	0.000827598	5.97043e-07	98	12047	68	18378
darkturquoise module	[OVER]	GO:0043226	organelle	CELLULAR_COMPONENT	0.000827598	6.21372e-07	98	12079	68	18346
darkturquoise module	[OVER]	GO:0140513	nuclear protein-containing complex	CELLULAR_COMPONENT	0.00151123	1.51287e-06	18	860	148	29565
darkturquoise module	[OVER]	GO:0005634	nucleus	CELLULAR_COMPONENT	0.00151123	1.33978e-06	56	5484	110	24941
darkturquoise module	[OVER]	GO:0043227	membrane-bounded organelle	CELLULAR_COMPONENT	0.00226505	2.64542e-06	93	11527	73	18898
darkturquoise module	[OVER]	GO:0043231	intracellular membrane-bounded organelle	CELLULAR_COMPONENT	0.00226505	2.52995e-06	93	11487	73	18938
darkturquoise module	[OVER]	GO:0005730	nucleolus	CELLULAR_COMPONENT	0.00334324	4.46249e-06	14	575	152	29850
darkturquoise module	[OVER]	GO:0005681	spliceosomal complex	CELLULAR_COMPONENT	0.00396041	6.19076e-06	8	170	158	30255
darkturquoise module	[OVER]	GO:1990904	ribonucleoprotein complex	CELLULAR_COMPONENT	0.00457374	7.63117e-06	16	780	150	29645
darkturquoise module	[OVER]	GO:0110165	cellular anatomical entity	CELLULAR_COMPONENT	0.0321638	8.85464e-05	130	19467	36	10958
darkturquoise module	[OVER]	GO:0005852	eukaryotic translation initiation factor 3 complex	CELLULAR_COMPONENT	0.0485532	0.000167145	3	17	163	30408
darkturquoise module	[OVER]	GO:0016282	eukaryotic 43S preinitiation complex	CELLULAR_COMPONENT	0.0485532	0.000167145	3	17	163	30408
darkturquoise module	[OVER]	GO:0003743	translation initiation factor activity	MOLECULAR_FUNCTION	0.00151123	1.4171e-06	8	138	158	30287
darkturquoise module	[OVER]	GO:0042393	histone binding	MOLECULAR_FUNCTION	0.00874731	1.53244e-05	6	91	160	30334
darkturquoise module	[OVER]	GO:0008135	translation factor activity, RNA binding	MOLECULAR_FUNCTION	0.010009	1.92046e-05	8	200	158	30225
darkturquoise module	[OVER]	GO:0090079	translation regulator activity, nucleic acid binding	MOLECULAR_FUNCTION	0.0117619	2.35492e-05	8	206	158	30219
darkturquoise module	[OVER]	GO:0045182	translation regulator activity	MOLECULAR_FUNCTION	0.0144793	3.26137e-05	8	216	158	30209
yellow module	[OVER]	GO:0090304	nucleic acid metabolic process	BIOLOGICAL_PROCESS	2.69655e-49	2.24956e-53	495	4835	980	24281
yellow module	[OVER]	GO:0006139	nucleobase-containing compound metabolic process	BIOLOGICAL_PROCESS	1.90254e-46	6.34869e-50	522	5394	953	23722
yellow module	[OVER]	GO:0046483	heterocycle metabolic process	BIOLOGICAL_PROCESS	1.84358e-43	9.22788e-47	538	5787	937	23329
yellow module	[OVER]	GO:0006725	cellular aromatic compound metabolic process	BIOLOGICAL_PROCESS	2.82631e-41	1.65047e-44	543	5970	932	23146
yellow module	[OVER]	GO:1901360	organic cyclic compound metabolic process	BIOLOGICAL_PROCESS	3.10101e-40	2.32828e-43	548	6110	927	23006
yellow module	[OVER]	GO:0016070	RNA metabolic process	BIOLOGICAL_PROCESS	1.19222e-37	1.29297e-40	407	4038	1068	25078
yellow module	[OVER]	GO:0043170	macromolecule metabolic process	BIOLOGICAL_PROCESS	2.45832e-37	3.07624e-40	755	9864	720	19252
yellow module	[OVER]	GO:0034641	cellular nitrogen compound metabolic process	BIOLOGICAL_PROCESS	3.82283e-37	5.10264e-40	559	6459	916	22657
yellow module	[OVER]	GO:0009987	cellular process	BIOLOGICAL_PROCESS	1.27487e-36	1.80802e-39	1048	15695	427	13421
yellow module	[OVER]	GO:0016043	cellular component organization	BIOLOGICAL_PROCESS	3.89711e-32	6.17711e-35	341	3307	1134	25809
yellow module	[OVER]	GO:0071840	cellular component organization or biogenesis	BIOLOGICAL_PROCESS	4.23908e-32	7.07279e-35	365	3663	1110	25453
yellow module	[OVER]	GO:0006807	nitrogen compound metabolic process	BIOLOGICAL_PROCESS	1.63962e-29	3.00923e-32	761	10502	714	18614
yellow module	[OVER]	GO:0006996	organelle organization	BIOLOGICAL_PROCESS	1.08561e-28	2.08301e-31	215	1717	1260	27399
yellow module	[OVER]	GO:0090305	nucleic acid phosphodiester bond hydrolysis	BIOLOGICAL_PROCESS	5.58028e-26	1.25693e-28	134	832	1341	28284
yellow module	[OVER]	GO:0071704	organic substance metabolic process	BIOLOGICAL_PROCESS	1.52658e-25	3.69322e-28	859	12686	616	16430
yellow module	[OVER]	GO:0044237	cellular metabolic process	BIOLOGICAL_PROCESS	1.52658e-25	3.62996e-28	810	11733	665	17383
yellow module	[OVER]	GO:0009451	RNA modification	BIOLOGICAL_PROCESS	1.86645e-25	4.8269e-28	117	664	1358	28452
yellow module	[OVER]	GO:0044238	primary metabolic process	BIOLOGICAL_PROCESS	5.3083e-25	1.41708e-27	823	12033	652	17083
yellow module	[OVER]	GO:0010629	negative regulation of gene expression	BIOLOGICAL_PROCESS	3.92316e-23	1.11277e-25	101	547	1374	28569
yellow module	[OVER]	GO:0016071	mRNA metabolic process	BIOLOGICAL_PROCESS	3.39528e-21	1.01969e-23	96	534	1379	28582
yellow module	[OVER]	GO:0006396	RNA processing	BIOLOGICAL_PROCESS	1.18405e-20	3.85235e-23	130	915	1345	28201
yellow module	[OVER]	GO:0008152	metabolic process	BIOLOGICAL_PROCESS	6.20615e-20	2.07096e-22	901	14006	574	15110
yellow module	[OVER]	GO:0048519	negative regulation of biological process	BIOLOGICAL_PROCESS	7.35137e-20	2.62912e-22	172	1466	1303	27650
yellow module	[OVER]	GO:0010467	gene expression	BIOLOGICAL_PROCESS	9.72867e-20	3.65221e-22	363	4282	1112	24834
yellow module	[OVER]	GO:0010605	negative regulation of macromolecule metabolic process	BIOLOGICAL_PROCESS	9.79236e-20	3.75781e-22	117	796	1358	28320
yellow module	[OVER]	GO:0009892	negative regulation of metabolic process	BIOLOGICAL_PROCESS	1.24696e-19	4.88923e-22	121	845	1354	28271
yellow module	[OVER]	GO:0006325	chromatin organization	BIOLOGICAL_PROCESS	9.17363e-19	3.67343e-21	82	442	1393	28674
yellow module	[OVER]	GO:0006259	DNA metabolic process	BIOLOGICAL_PROCESS	3.88077e-18	1.61874e-20	125	934	1350	28182
yellow module	[OVER]	GO:0044260	obsolete cellular macromolecule metabolic process	BIOLOGICAL_PROCESS	4.01558e-18	1.70847e-20	374	4568	1101	24548
yellow module	[OVER]	GO:0043412	macromolecule modification	BIOLOGICAL_PROCESS	9.77394e-18	4.23997e-20	335	3961	1140	25155
yellow module	[OVER]	GO:0051641	cellular localization	BIOLOGICAL_PROCESS	4.66773e-16	2.18064e-18	148	1293	1327	27823
yellow module	[OVER]	GO:0046907	intracellular transport	BIOLOGICAL_PROCESS	4.71587e-16	2.24247e-18	111	827	1364	28289
yellow module	[OVER]	GO:0051649	establishment of localization in cell	BIOLOGICAL_PROCESS	1.39745e-15	6.76166e-18	116	899	1359	28217
yellow module	[OVER]	GO:0010608	post-transcriptional regulation of gene expression	BIOLOGICAL_PROCESS	1.23897e-14	6.20154e-17	59	294	1416	28822
yellow module	[OVER]	GO:0050789	regulation of biological process	BIOLOGICAL_PROCESS	1.05941e-13	5.74469e-16	413	5546	1062	23570
yellow module	[OVER]	GO:0048523	negative regulation of cellular process	BIOLOGICAL_PROCESS	2.04242e-13	1.15863e-15	121	1038	1354	28078
yellow module	[OVER]	GO:0070727	cellular macromolecule localization	BIOLOGICAL_PROCESS	2.6211e-13	1.50877e-15	118	1005	1357	28111
yellow module	[OVER]	GO:0006886	intracellular protein transport	BIOLOGICAL_PROCESS	2.6892e-13	1.5704e-15	82	566	1393	28550
yellow module	[OVER]	GO:0006338	chromatin remodeling	BIOLOGICAL_PROCESS	4.52315e-13	2.75457e-15	44	184	1431	28932
yellow module	[OVER]	GO:0065007	biological regulation	BIOLOGICAL_PROCESS	6.97949e-13	4.30869e-15	449	6244	1026	22872
yellow module	[OVER]	GO:0008104	protein localization	BIOLOGICAL_PROCESS	1.04396e-12	6.53181e-15	114	976	1361	28140
yellow module	[OVER]	GO:0033036	macromolecule localization	BIOLOGICAL_PROCESS	2.63444e-12	1.69226e-14	130	1197	1345	27919
yellow module	[OVER]	GO:0050794	regulation of cellular process	BIOLOGICAL_PROCESS	8.87246e-12	5.9954e-14	364	4879	1111	24237
yellow module	[OVER]	GO:0006397	mRNA processing	BIOLOGICAL_PROCESS	1.42443e-11	1.01007e-13	58	345	1417	28771
yellow module	[OVER]	GO:0045184	establishment of protein localization	BIOLOGICAL_PROCESS	1.60274e-11	1.14987e-13	102	864	1373	28252
yellow module	[OVER]	GO:0019222	regulation of metabolic process	BIOLOGICAL_PROCESS	1.68406e-11	1.22227e-13	280	3512	1195	25604
yellow module	[OVER]	GO:0006974	DNA damage response	BIOLOGICAL_PROCESS	1.89787e-11	1.39328e-13	73	514	1402	28602
yellow module	[OVER]	GO:0060255	regulation of macromolecule metabolic process	BIOLOGICAL_PROCESS	2.2031e-11	1.65412e-13	263	3247	1212	25869
yellow module	[OVER]	GO:0015031	protein transport	BIOLOGICAL_PROCESS	3.2716e-11	2.51095e-13	99	833	1376	28283
yellow module	[OVER]	GO:2000113	obsolete negative regulation of cellular macromolecule biosynthetic process	BIOLOGICAL_PROCESS	3.39281e-11	2.63228e-13	58	354	1417	28762
yellow module	[OVER]	GO:0051276	chromosome organization	BIOLOGICAL_PROCESS	5.71398e-11	4.4808e-13	65	436	1410	28680
yellow module	[OVER]	GO:0031324	negative regulation of cellular metabolic process	BIOLOGICAL_PROCESS	1.65201e-10	1.30926e-12	76	574	1399	28542
yellow module	[OVER]	GO:0006281	DNA repair	BIOLOGICAL_PROCESS	2.03999e-10	1.63377e-12	64	439	1411	28677
yellow module	[OVER]	GO:0048856	anatomical structure development	BIOLOGICAL_PROCESS	2.76838e-10	2.2633e-12	256	3219	1219	25897
yellow module	[OVER]	GO:0010558	negative regulation of macromolecule biosynthetic process	BIOLOGICAL_PROCESS	2.91873e-10	2.41056e-12	63	432	1412	28684
yellow module	[OVER]	GO:0006401	RNA catabolic process	BIOLOGICAL_PROCESS	4.15675e-10	3.57174e-12	39	186	1436	28930
yellow module	[OVER]	GO:0031327	negative regulation of cellular biosynthetic process	BIOLOGICAL_PROCESS	5.79394e-10	5.07519e-12	64	452	1411	28664
yellow module	[OVER]	GO:0033554	cellular response to stress	BIOLOGICAL_PROCESS	7.10832e-10	6.28583e-12	123	1217	1352	27899
yellow module	[OVER]	GO:0010468	regulation of gene expression	BIOLOGICAL_PROCESS	8.04944e-10	7.25235e-12	227	2785	1248	26331
yellow module	[OVER]	GO:0009890	negative regulation of biosynthetic process	BIOLOGICAL_PROCESS	1.47531e-09	1.39076e-11	64	459	1411	28657
yellow module	[OVER]	GO:0022414	reproductive process	BIOLOGICAL_PROCESS	1.84775e-09	1.76288e-11	151	1637	1324	27479
yellow module	[OVER]	GO:0009059	macromolecule biosynthetic process	BIOLOGICAL_PROCESS	2.66123e-09	2.57531e-11	299	4006	1176	25110
yellow module	[OVER]	GO:0033043	regulation of organelle organization	BIOLOGICAL_PROCESS	3.06457e-09	2.99119e-11	48	293	1427	28823
yellow module	[OVER]	GO:0000003	reproduction	BIOLOGICAL_PROCESS	3.24879e-09	3.19811e-11	151	1653	1324	27463
yellow module	[OVER]	GO:0007275	multicellular organism development	BIOLOGICAL_PROCESS	3.31642e-09	3.29235e-11	216	2654	1259	26462
yellow module	[OVER]	GO:0032502	developmental process	BIOLOGICAL_PROCESS	3.77198e-09	3.80754e-11	264	3444	1211	25672
yellow module	[OVER]	GO:0032501	multicellular organismal process	BIOLOGICAL_PROCESS	5.10507e-09	5.19579e-11	238	3024	1237	26092
yellow module	[OVER]	GO:0071705	nitrogen compound transport	BIOLOGICAL_PROCESS	8.51373e-09	9.02014e-11	114	1140	1361	27976
yellow module	[OVER]	GO:0051716	cellular response to stimulus	BIOLOGICAL_PROCESS	8.51373e-09	9.01586e-11	260	3405	1215	25711
yellow module	[OVER]	GO:0051172	negative regulation of nitrogen compound metabolic process	BIOLOGICAL_PROCESS	1.04058e-08	1.11809e-10	74	613	1401	28503
yellow module	[OVER]	GO:0015833	peptide transport	BIOLOGICAL_PROCESS	1.04058e-08	1.11984e-10	62	466	1413	28650
yellow module	[OVER]	GO:0022402	cell cycle process	BIOLOGICAL_PROCESS	1.1012e-08	1.19426e-10	69	550	1406	28566
yellow module	[OVER]	GO:0006402	mRNA catabolic process	BIOLOGICAL_PROCESS	1.62773e-08	1.79244e-10	32	149	1443	28967
yellow module	[OVER]	GO:0042886	amide transport	BIOLOGICAL_PROCESS	1.82093e-08	2.02038e-10	63	483	1412	28633
yellow module	[OVER]	GO:0034660	ncRNA metabolic process	BIOLOGICAL_PROCESS	2.24908e-08	2.5142e-10	71	586	1404	28530
yellow module	[OVER]	GO:0051253	negative regulation of RNA metabolic process	BIOLOGICAL_PROCESS	2.30619e-08	2.59728e-10	50	337	1425	28779
yellow module	[OVER]	GO:0045934	negative regulation of nucleobase-containing compound metabolic process	BIOLOGICAL_PROCESS	2.36603e-08	2.68441e-10	54	383	1421	28733
yellow module	[OVER]	GO:0016192	vesicle-mediated transport	BIOLOGICAL_PROCESS	2.43611e-08	2.78424e-10	71	588	1404	28528
yellow module	[OVER]	GO:0040029	epigenetic regulation of gene expression	BIOLOGICAL_PROCESS	5.18494e-08	6.05566e-10	33	167	1442	28949
yellow module	[OVER]	GO:0031323	regulation of cellular metabolic process	BIOLOGICAL_PROCESS	6.35008e-08	7.46943e-10	236	3089	1239	26027
yellow module	[OVER]	GO:0034655	nucleobase-containing compound catabolic process	BIOLOGICAL_PROCESS	6.39263e-08	7.57282e-10	43	271	1432	28845
yellow module	[OVER]	GO:0044249	cellular biosynthetic process	BIOLOGICAL_PROCESS	9.44772e-08	1.13496e-09	380	5562	1095	23554
yellow module	[OVER]	GO:0006417	regulation of translation	BIOLOGICAL_PROCESS	1.10504e-07	1.35514e-09	36	203	1439	28913
yellow module	[OVER]	GO:0061458	reproductive system development	BIOLOGICAL_PROCESS	1.22396e-07	1.5214e-09	114	1205	1361	27911
yellow module	[OVER]	GO:0048608	reproductive structure development	BIOLOGICAL_PROCESS	1.22396e-07	1.5214e-09	114	1205	1361	27911
yellow module	[OVER]	GO:0080090	regulation of primary metabolic process	BIOLOGICAL_PROCESS	1.29815e-07	1.62445e-09	234	3084	1241	26032
yellow module	[OVER]	GO:0051128	regulation of cellular component organization	BIOLOGICAL_PROCESS	1.30449e-07	1.65208e-09	65	535	1410	28581
yellow module	[OVER]	GO:0048731	system development	BIOLOGICAL_PROCESS	1.4515e-07	1.85267e-09	172	2086	1303	27030
yellow module	[OVER]	GO:0044265	obsolete cellular macromolecule catabolic process	BIOLOGICAL_PROCESS	1.64648e-07	2.12901e-09	80	736	1395	28380
yellow module	[OVER]	GO:0034248	regulation of amide metabolic process	BIOLOGICAL_PROCESS	1.6473e-07	2.14381e-09	36	207	1439	28909
yellow module	[OVER]	GO:0003006	developmental process involved in reproduction	BIOLOGICAL_PROCESS	1.83942e-07	2.40918e-09	130	1448	1345	27668
yellow module	[OVER]	GO:0051179	localization	BIOLOGICAL_PROCESS	2.20035e-07	2.90026e-09	234	3099	1241	26017
yellow module	[OVER]	GO:1901576	organic substance biosynthetic process	BIOLOGICAL_PROCESS	2.2949e-07	3.04404e-09	385	5703	1090	23413
yellow module	[OVER]	GO:0071702	organic substance transport	BIOLOGICAL_PROCESS	2.44637e-07	3.26537e-09	129	1442	1346	27674
yellow module	[OVER]	GO:0051171	regulation of nitrogen compound metabolic process	BIOLOGICAL_PROCESS	2.55092e-07	3.42619e-09	229	3027	1246	26089
yellow module	[OVER]	GO:0009791	post-embryonic development	BIOLOGICAL_PROCESS	2.61835e-07	3.53861e-09	138	1579	1337	27537
yellow module	[OVER]	GO:0045892	negative regulation of DNA-templated transcription	BIOLOGICAL_PROCESS	2.62789e-07	3.57342e-09	42	276	1433	28840
yellow module	[OVER]	GO:0044271	cellular nitrogen compound biosynthetic process	BIOLOGICAL_PROCESS	3.40176e-07	4.68249e-09	287	4010	1188	25106
yellow module	[OVER]	GO:0046700	heterocycle catabolic process	BIOLOGICAL_PROCESS	3.42878e-07	4.77689e-09	47	336	1428	28780
yellow module	[OVER]	GO:1903507	obsolete negative regulation of nucleic acid-templated transcription	BIOLOGICAL_PROCESS	4.68379e-07	6.68163e-09	43	294	1432	28822
yellow module	[OVER]	GO:1902679	negative regulation of RNA biosynthetic process	BIOLOGICAL_PROCESS	4.68379e-07	6.68163e-09	43	294	1432	28822
yellow module	[OVER]	GO:0044270	cellular nitrogen compound catabolic process	BIOLOGICAL_PROCESS	4.68379e-07	6.66158e-09	47	340	1428	28776
yellow module	[OVER]	GO:0009058	biosynthetic process	BIOLOGICAL_PROCESS	6.46197e-07	9.32612e-09	390	5847	1085	23269
yellow module	[OVER]	GO:0051246	regulation of protein metabolic process	BIOLOGICAL_PROCESS	8.45919e-07	1.24203e-08	69	619	1406	28497
yellow module	[OVER]	GO:0006913	nucleocytoplasmic transport	BIOLOGICAL_PROCESS	1.12156e-06	1.66546e-08	29	154	1446	28962
yellow module	[OVER]	GO:0031123	RNA 3'-end processing	BIOLOGICAL_PROCESS	1.20552e-06	1.80019e-08	20	74	1455	29042
yellow module	[OVER]	GO:0043631	obsolete RNA polyadenylation	BIOLOGICAL_PROCESS	1.20622e-06	1.8113e-08	13	26	1462	29090
yellow module	[OVER]	GO:0031047	regulatory ncRNA-mediated gene silencing	BIOLOGICAL_PROCESS	1.23707e-06	1.86794e-08	25	117	1450	28999
yellow module	[OVER]	GO:0009653	anatomical structure morphogenesis	BIOLOGICAL_PROCESS	1.31247e-06	1.99274e-08	105	1132	1370	27984
yellow module	[OVER]	GO:0016441	post-transcriptional gene silencing	BIOLOGICAL_PROCESS	1.39098e-06	2.12354e-08	21	83	1454	29033
yellow module	[OVER]	GO:0051169	nuclear transport	BIOLOGICAL_PROCESS	1.39167e-06	2.13621e-08	29	156	1446	28960
yellow module	[OVER]	GO:0044085	cellular component biogenesis	BIOLOGICAL_PROCESS	1.75046e-06	2.73075e-08	134	1576	1341	27540
yellow module	[OVER]	GO:0000956	nuclear-transcribed mRNA catabolic process	BIOLOGICAL_PROCESS	1.92463e-06	3.01853e-08	21	85	1454	29031
yellow module	[OVER]	GO:0051234	establishment of localization	BIOLOGICAL_PROCESS	2.00105e-06	3.15508e-08	220	2959	1255	26157
yellow module	[OVER]	GO:0048518	positive regulation of biological process	BIOLOGICAL_PROCESS	2.19013e-06	3.48974e-08	133	1567	1342	27549
yellow module	[OVER]	GO:0007049	cell cycle	BIOLOGICAL_PROCESS	2.57892e-06	4.15227e-08	76	735	1399	28381
yellow module	[OVER]	GO:0000963	mitochondrial RNA processing	BIOLOGICAL_PROCESS	2.76755e-06	4.50215e-08	9	9	1466	29107
yellow module	[OVER]	GO:0034645	obsolete cellular macromolecule biosynthetic process	BIOLOGICAL_PROCESS	3.09794e-06	5.06545e-08	215	2898	1260	26218
yellow module	[OVER]	GO:0007033	vacuole organization	BIOLOGICAL_PROCESS	4.23196e-06	6.99031e-08	21	90	1454	29026
yellow module	[OVER]	GO:0034654	nucleobase-containing compound biosynthetic process	BIOLOGICAL_PROCESS	4.96516e-06	8.31366e-08	217	2952	1258	26164
yellow module	[OVER]	GO:0051301	cell division	BIOLOGICAL_PROCESS	4.96516e-06	8.32566e-08	51	418	1424	28698
yellow module	[OVER]	GO:2000112	obsolete regulation of cellular macromolecule biosynthetic process	BIOLOGICAL_PROCESS	5.05455e-06	8.51772e-08	138	1669	1337	27447
yellow module	[OVER]	GO:0017038	protein import	BIOLOGICAL_PROCESS	5.43364e-06	9.20187e-08	24	119	1451	28997
yellow module	[OVER]	GO:0034470	ncRNA processing	BIOLOGICAL_PROCESS	5.4882e-06	9.34007e-08	55	473	1420	28643
yellow module	[OVER]	GO:0043933	protein-containing complex organization	BIOLOGICAL_PROCESS	7.76304e-06	1.32762e-07	80	818	1395	28298
yellow module	[OVER]	GO:0006810	transport	BIOLOGICAL_PROCESS	8.14843e-06	1.40033e-07	213	2906	1262	26210
yellow module	[OVER]	GO:0022607	cellular component assembly	BIOLOGICAL_PROCESS	8.94571e-06	1.55227e-07	96	1051	1379	28065
yellow module	[OVER]	GO:0071897	DNA biosynthetic process	BIOLOGICAL_PROCESS	9.12395e-06	1.59081e-07	28	163	1447	28953
yellow module	[OVER]	GO:0009790	embryo development	BIOLOGICAL_PROCESS	9.82717e-06	1.72982e-07	54	471	1421	28645
yellow module	[OVER]	GO:0009894	regulation of catabolic process	BIOLOGICAL_PROCESS	1.08176e-05	1.92197e-07	35	241	1440	28875
yellow module	[OVER]	GO:0018130	heterocycle biosynthetic process	BIOLOGICAL_PROCESS	1.16993e-05	2.08864e-07	232	3240	1243	25876
yellow module	[OVER]	GO:1902531	regulation of intracellular signal transduction	BIOLOGICAL_PROCESS	1.23111e-05	2.20813e-07	23	116	1452	29000
yellow module	[OVER]	GO:0008380	RNA splicing	BIOLOGICAL_PROCESS	1.46796e-05	2.65745e-07	42	327	1433	28789
yellow module	[OVER]	GO:0033365	protein localization to organelle	BIOLOGICAL_PROCESS	1.67039e-05	3.05177e-07	45	365	1430	28751
yellow module	[OVER]	GO:2000114	regulation of establishment of cell polarity	BIOLOGICAL_PROCESS	1.74553e-05	3.20361e-07	6	2	1469	29114
yellow module	[OVER]	GO:0016570	histone modification	BIOLOGICAL_PROCESS	1.7585e-05	3.24209e-07	35	247	1440	28869
yellow module	[OVER]	GO:0000959	mitochondrial RNA metabolic process	BIOLOGICAL_PROCESS	1.89354e-05	3.50685e-07	15	50	1460	29066
yellow module	[OVER]	GO:0010556	regulation of macromolecule biosynthetic process	BIOLOGICAL_PROCESS	2.28913e-05	4.27768e-07	190	2563	1285	26553
yellow module	[OVER]	GO:0006378	mRNA polyadenylation	BIOLOGICAL_PROCESS	2.39128e-05	4.50846e-07	11	24	1464	29092
yellow module	[OVER]	GO:2000035	regulation of stem cell division	BIOLOGICAL_PROCESS	2.49032e-05	4.71596e-07	8	9	1467	29107
yellow module	[OVER]	GO:0019439	aromatic compound catabolic process	BIOLOGICAL_PROCESS	2.49097e-05	4.73797e-07	46	379	1429	28737
yellow module	[OVER]	GO:0048522	positive regulation of cellular process	BIOLOGICAL_PROCESS	2.82083e-05	5.38893e-07	105	1220	1370	27896
yellow module	[OVER]	GO:0009057	macromolecule catabolic process	BIOLOGICAL_PROCESS	2.99962e-05	5.80555e-07	95	1068	1380	28048
yellow module	[OVER]	GO:0060147	regulation of post-transcriptional gene silencing	BIOLOGICAL_PROCESS	3.12603e-05	6.0763e-07	9	14	1466	29102
yellow module	[OVER]	GO:1901361	organic cyclic compound catabolic process	BIOLOGICAL_PROCESS	3.17582e-05	6.19956e-07	47	401	1428	28715
yellow module	[OVER]	GO:0035194	regulatory ncRNA-mediated post-transcriptional gene silencing	BIOLOGICAL_PROCESS	3.38135e-05	6.629e-07	16	61	1459	29055
yellow module	[OVER]	GO:0050658	RNA transport	BIOLOGICAL_PROCESS	3.49765e-05	6.94452e-07	19	87	1456	29029
yellow module	[OVER]	GO:0050657	nucleic acid transport	BIOLOGICAL_PROCESS	3.49765e-05	6.94452e-07	19	87	1456	29029
yellow module	[OVER]	GO:0051236	establishment of RNA localization	BIOLOGICAL_PROCESS	3.49765e-05	6.94452e-07	19	87	1456	29029
yellow module	[OVER]	GO:0009889	regulation of biosynthetic process	BIOLOGICAL_PROCESS	3.50611e-05	6.99058e-07	195	2671	1280	26445
yellow module	[OVER]	GO:0032386	regulation of intracellular transport	BIOLOGICAL_PROCESS	3.71188e-05	7.43182e-07	14	46	1461	29070
yellow module	[OVER]	GO:0017145	stem cell division	BIOLOGICAL_PROCESS	4.04303e-05	8.12856e-07	8	10	1467	29106
yellow module	[OVER]	GO:0006403	RNA localization	BIOLOGICAL_PROCESS	4.4706e-05	9.02549e-07	20	98	1455	29018
yellow module	[OVER]	GO:2000069	regulation of post-embryonic root development	BIOLOGICAL_PROCESS	4.55274e-05	9.30526e-07	9	15	1466	29101
yellow module	[OVER]	GO:0010604	positive regulation of macromolecule metabolic process	BIOLOGICAL_PROCESS	4.91028e-05	1.0077e-06	83	901	1392	28215
yellow module	[OVER]	GO:0031326	regulation of cellular biosynthetic process	BIOLOGICAL_PROCESS	6.03258e-05	1.25312e-06	192	2644	1283	26472
yellow module	[OVER]	GO:0033044	regulation of chromosome organization	BIOLOGICAL_PROCESS	6.0743e-05	1.26685e-06	23	130	1452	28986
yellow module	[OVER]	GO:0009893	positive regulation of metabolic process	BIOLOGICAL_PROCESS	6.25295e-05	1.30933e-06	88	982	1387	28134
yellow module	[OVER]	GO:0015931	nucleobase-containing compound transport	BIOLOGICAL_PROCESS	7.08739e-05	1.50179e-06	26	163	1449	28953
yellow module	[OVER]	GO:0072594	establishment of protein localization to organelle	BIOLOGICAL_PROCESS	7.40805e-05	1.57592e-06	37	290	1438	28826
yellow module	[OVER]	GO:0031124	mRNA 3'-end processing	BIOLOGICAL_PROCESS	7.67325e-05	1.63874e-06	12	35	1463	29081
yellow module	[OVER]	GO:0019438	aromatic compound biosynthetic process	BIOLOGICAL_PROCESS	8.79797e-05	1.88627e-06	230	3310	1245	25806
yellow module	[OVER]	GO:0043487	regulation of RNA stability	BIOLOGICAL_PROCESS	8.83391e-05	1.90135e-06	19	94	1456	29022
yellow module	[OVER]	GO:0000902	cell morphogenesis	BIOLOGICAL_PROCESS	9.18188e-05	1.99923e-06	49	444	1426	28672
yellow module	[OVER]	GO:0060341	regulation of cellular localization	BIOLOGICAL_PROCESS	9.44626e-05	2.06467e-06	21	114	1454	29002
yellow module	[OVER]	GO:0140053	mitochondrial gene expression	BIOLOGICAL_PROCESS	9.52311e-05	2.08941e-06	12	36	1463	29080
yellow module	[OVER]	GO:0032878	regulation of establishment or maintenance of cell polarity	BIOLOGICAL_PROCESS	0.000124005	2.73106e-06	7	8	1468	29108
yellow module	[OVER]	GO:0006260	DNA replication	BIOLOGICAL_PROCESS	0.000127257	2.8133e-06	33	244	1442	28872
yellow module	[OVER]	GO:0031329	regulation of cellular catabolic process	BIOLOGICAL_PROCESS	0.000130196	2.88914e-06	28	192	1447	28924
yellow module	[OVER]	GO:0051168	nuclear export	BIOLOGICAL_PROCESS	0.000136489	3.04017e-06	18	88	1457	29028
yellow module	[OVER]	GO:0010104	regulation of ethylene-activated signaling pathway	BIOLOGICAL_PROCESS	0.000149854	3.38788e-06	11	31	1464	29085
yellow module	[OVER]	GO:0070297	regulation of phosphorelay signal transduction system	BIOLOGICAL_PROCESS	0.000149854	3.38788e-06	11	31	1464	29085
yellow module	[OVER]	GO:0018205	peptidyl-lysine modification	BIOLOGICAL_PROCESS	0.000150942	3.42507e-06	30	217	1445	28899
yellow module	[OVER]	GO:0065003	protein-containing complex assembly	BIOLOGICAL_PROCESS	0.000167211	3.80818e-06	69	736	1406	28380
yellow module	[OVER]	GO:1903311	regulation of mRNA metabolic process	BIOLOGICAL_PROCESS	0.000197031	4.52018e-06	22	131	1453	28985
yellow module	[OVER]	GO:0019538	protein metabolic process	BIOLOGICAL_PROCESS	0.000198229	4.56421e-06	329	5096	1146	24020
yellow module	[OVER]	GO:0010638	positive regulation of organelle organization	BIOLOGICAL_PROCESS	0.00019825	4.58124e-06	18	91	1457	29025
yellow module	[OVER]	GO:0016579	protein deubiquitination	BIOLOGICAL_PROCESS	0.000208459	4.83453e-06	15	64	1460	29052
yellow module	[OVER]	GO:0090615	mitochondrial mRNA processing	BIOLOGICAL_PROCESS	0.000215293	5.01098e-06	5	2	1470	29114
yellow module	[OVER]	GO:1901362	organic cyclic compound biosynthetic process	BIOLOGICAL_PROCESS	0.000222193	5.19013e-06	236	3458	1239	25658
yellow module	[OVER]	GO:0045814	negative regulation of gene expression, epigenetic	BIOLOGICAL_PROCESS	0.000237514	5.58764e-06	17	83	1458	29033
yellow module	[OVER]	GO:0019219	regulation of nucleobase-containing compound metabolic process	BIOLOGICAL_PROCESS	0.000238523	5.63127e-06	183	2561	1292	26555
yellow module	[OVER]	GO:0000184	nuclear-transcribed mRNA catabolic process, nonsense-mediated decay	BIOLOGICAL_PROCESS	0.000241722	5.72695e-06	9	20	1466	29096
yellow module	[OVER]	GO:0006405	RNA export from nucleus	BIOLOGICAL_PROCESS	0.000242516	5.76599e-06	16	74	1459	29042
yellow module	[OVER]	GO:0007059	chromosome segregation	BIOLOGICAL_PROCESS	0.000263169	6.279e-06	26	178	1449	28938
yellow module	[OVER]	GO:0070646	protein modification by small protein removal	BIOLOGICAL_PROCESS	0.000268124	6.41959e-06	17	84	1458	29032
yellow module	[OVER]	GO:0006075	(1->3)-beta-D-glucan biosynthetic process	BIOLOGICAL_PROCESS	0.000310067	7.579e-06	7	10	1468	29106
yellow module	[OVER]	GO:0009750	response to fructose	BIOLOGICAL_PROCESS	0.000318229	7.83161e-06	9	21	1466	29095
yellow module	[OVER]	GO:0007010	cytoskeleton organization	BIOLOGICAL_PROCESS	0.000334666	8.26406e-06	42	376	1433	28740
yellow module	[OVER]	GO:0032989	cellular component morphogenesis	BIOLOGICAL_PROCESS	0.00034653	8.58591e-06	42	377	1433	28739
yellow module	[OVER]	GO:0000819	sister chromatid segregation	BIOLOGICAL_PROCESS	0.000396433	9.88851e-06	19	107	1456	29009
yellow module	[OVER]	GO:0048285	organelle fission	BIOLOGICAL_PROCESS	0.000425546	1.07101e-05	36	305	1439	28811
yellow module	[OVER]	GO:0007034	vacuolar transport	BIOLOGICAL_PROCESS	0.000425546	1.07212e-05	20	118	1455	28998
yellow module	[OVER]	GO:0043488	regulation of mRNA stability	BIOLOGICAL_PROCESS	0.000434013	1.09707e-05	17	88	1458	29028
yellow module	[OVER]	GO:0032879	regulation of localization	BIOLOGICAL_PROCESS	0.000477837	1.21582e-05	32	257	1443	28859
yellow module	[OVER]	GO:0008360	regulation of cell shape	BIOLOGICAL_PROCESS	0.000478386	1.22121e-05	14	61	1461	29055
yellow module	[OVER]	GO:0061013	regulation of mRNA catabolic process	BIOLOGICAL_PROCESS	0.000487505	1.24855e-05	17	89	1458	29027
yellow module	[OVER]	GO:0009793	embryo development ending in seed dormancy	BIOLOGICAL_PROCESS	0.00048786	1.25353e-05	43	392	1432	28724
yellow module	[OVER]	GO:0051028	mRNA transport	BIOLOGICAL_PROCESS	0.000525097	1.35359e-05	13	53	1462	29063
yellow module	[OVER]	GO:1902532	negative regulation of intracellular signal transduction	BIOLOGICAL_PROCESS	0.000545265	1.41923e-05	12	45	1463	29071
yellow module	[OVER]	GO:0046854	phosphatidylinositol phosphate biosynthetic process	BIOLOGICAL_PROCESS	0.000545265	1.41923e-05	12	45	1463	29071
yellow module	[OVER]	GO:0098813	nuclear chromosome segregation	BIOLOGICAL_PROCESS	0.000570648	1.49482e-05	24	165	1451	28951
yellow module	[OVER]	GO:0006950	response to stress	BIOLOGICAL_PROCESS	0.000595019	1.56362e-05	236	3518	1239	25598
yellow module	[OVER]	GO:1900368	regulation of post-transcriptional gene silencing by regulatory ncRNA	BIOLOGICAL_PROCESS	0.000604034	1.59235e-05	6	7	1469	29109
yellow module	[OVER]	GO:0051049	regulation of transport	BIOLOGICAL_PROCESS	0.000613152	1.6215e-05	29	221	1446	28895
yellow module	[OVER]	GO:0009966	regulation of signal transduction	BIOLOGICAL_PROCESS	0.000623096	1.65299e-05	48	469	1427	28647
yellow module	[OVER]	GO:0006265	DNA topological change	BIOLOGICAL_PROCESS	0.000675513	1.80332e-05	7	12	1468	29104
yellow module	[OVER]	GO:0006399	tRNA metabolic process	BIOLOGICAL_PROCESS	0.000706994	1.89916e-05	31	251	1444	28865
yellow module	[OVER]	GO:0051050	positive regulation of transport	BIOLOGICAL_PROCESS	0.000706994	1.89846e-05	13	55	1462	29061
yellow module	[OVER]	GO:0010646	regulation of cell communication	BIOLOGICAL_PROCESS	0.000714892	1.92634e-05	50	500	1425	28616
yellow module	[OVER]	GO:1902275	regulation of chromatin organization	BIOLOGICAL_PROCESS	0.000720806	1.94829e-05	14	64	1461	29052
yellow module	[OVER]	GO:0017148	negative regulation of translation	BIOLOGICAL_PROCESS	0.00074604	2.02894e-05	18	103	1457	29013
yellow module	[OVER]	GO:0009657	plastid organization	BIOLOGICAL_PROCESS	0.00074604	2.02374e-05	34	289	1441	28827
yellow module	[OVER]	GO:0009658	chloroplast organization	BIOLOGICAL_PROCESS	0.000807254	2.20215e-05	28	212	1447	28904
yellow module	[OVER]	GO:0010564	regulation of cell cycle process	BIOLOGICAL_PROCESS	0.000817777	2.23768e-05	26	193	1449	28923
yellow module	[OVER]	GO:0006606	protein import into nucleus	BIOLOGICAL_PROCESS	0.000824804	2.26379e-05	14	65	1461	29051
yellow module	[OVER]	GO:0034249	negative regulation of amide metabolic process	BIOLOGICAL_PROCESS	0.000919054	2.54545e-05	18	105	1457	29011
yellow module	[OVER]	GO:0023051	regulation of signaling	BIOLOGICAL_PROCESS	0.000931576	2.60347e-05	49	492	1426	28624
yellow module	[OVER]	GO:0006611	protein export from nucleus	BIOLOGICAL_PROCESS	0.000935897	2.62335e-05	14	66	1461	29050
yellow module	[OVER]	GO:0090501	obsolete RNA phosphodiester bond hydrolysis	BIOLOGICAL_PROCESS	0.001032	2.90995e-05	28	218	1447	28898
yellow module	[OVER]	GO:0051170	import into nucleus	BIOLOGICAL_PROCESS	0.00107216	3.03213e-05	14	67	1461	29049
yellow module	[OVER]	GO:0044248	cellular catabolic process	BIOLOGICAL_PROCESS	0.00112746	3.19793e-05	114	1483	1361	27633
yellow module	[OVER]	GO:0031507	heterochromatin formation	BIOLOGICAL_PROCESS	0.00114451	3.26539e-05	15	77	1460	29039
yellow module	[OVER]	GO:0070828	heterochromatin organization	BIOLOGICAL_PROCESS	0.00114451	3.26539e-05	15	77	1460	29039
yellow module	[OVER]	GO:0032880	regulation of protein localization	BIOLOGICAL_PROCESS	0.00116951	3.34649e-05	16	87	1459	29029
yellow module	[OVER]	GO:0023057	negative regulation of signaling	BIOLOGICAL_PROCESS	0.00122331	3.52199e-05	24	175	1451	28941
yellow module	[OVER]	GO:0010648	negative regulation of cell communication	BIOLOGICAL_PROCESS	0.00122331	3.52199e-05	24	175	1451	28941
yellow module	[OVER]	GO:0050896	response to stimulus	BIOLOGICAL_PROCESS	0.00124062	3.60171e-05	389	6323	1086	22793
yellow module	[OVER]	GO:0000278	mitotic cell cycle	BIOLOGICAL_PROCESS	0.00124062	3.6017e-05	41	390	1434	28726
yellow module	[OVER]	GO:0051252	regulation of RNA metabolic process	BIOLOGICAL_PROCESS	0.00130537	3.80788e-05	171	2440	1304	26676
yellow module	[OVER]	GO:0051052	regulation of DNA metabolic process	BIOLOGICAL_PROCESS	0.00130537	3.82234e-05	24	176	1451	28940
yellow module	[OVER]	GO:0006074	(1->3)-beta-D-glucan metabolic process	BIOLOGICAL_PROCESS	0.00130537	3.82222e-05	7	14	1468	29102
yellow module	[OVER]	GO:0006261	DNA-templated DNA replication	BIOLOGICAL_PROCESS	0.00137633	4.05309e-05	23	165	1452	28951
yellow module	[OVER]	GO:0006406	mRNA export from nucleus	BIOLOGICAL_PROCESS	0.00150711	4.4508e-05	11	43	1464	29073
yellow module	[OVER]	GO:0033157	regulation of intracellular protein transport	BIOLOGICAL_PROCESS	0.00151099	4.47487e-05	10	35	1465	29081
yellow module	[OVER]	GO:0042023	DNA endoreduplication	BIOLOGICAL_PROCESS	0.00161244	4.82511e-05	12	52	1463	29064
yellow module	[OVER]	GO:0016556	mRNA modification	BIOLOGICAL_PROCESS	0.00161244	4.84258e-05	13	61	1462	29055
yellow module	[OVER]	GO:0051223	regulation of protein transport	BIOLOGICAL_PROCESS	0.00161244	4.84258e-05	13	61	1462	29055
yellow module	[OVER]	GO:0070201	regulation of establishment of protein localization	BIOLOGICAL_PROCESS	0.00161244	4.84258e-05	13	61	1462	29055
yellow module	[OVER]	GO:0051130	positive regulation of cellular component organization	BIOLOGICAL_PROCESS	0.00163337	4.93269e-05	20	133	1455	28983
yellow module	[OVER]	GO:0010105	negative regulation of ethylene-activated signaling pathway	BIOLOGICAL_PROCESS	0.0016527	5.01864e-05	9	28	1466	29088
yellow module	[OVER]	GO:0070298	negative regulation of phosphorelay signal transduction system	BIOLOGICAL_PROCESS	0.0016527	5.01864e-05	9	28	1466	29088
yellow module	[OVER]	GO:0009968	negative regulation of signal transduction	BIOLOGICAL_PROCESS	0.00170804	5.20093e-05	23	168	1452	28948
yellow module	[OVER]	GO:0008033	tRNA processing	BIOLOGICAL_PROCESS	0.00172442	5.27022e-05	21	145	1454	28971
yellow module	[OVER]	GO:0007062	sister chromatid cohesion	BIOLOGICAL_PROCESS	0.00172447	5.32288e-05	11	44	1464	29072
yellow module	[OVER]	GO:0048506	regulation of timing of meristematic phase transition	BIOLOGICAL_PROCESS	0.00175862	5.47231e-05	10	36	1465	29080
yellow module	[OVER]	GO:0048510	regulation of timing of transition from vegetative to reproductive phase	BIOLOGICAL_PROCESS	0.00175862	5.47231e-05	10	36	1465	29080
yellow module	[OVER]	GO:0034504	protein localization to nucleus	BIOLOGICAL_PROCESS	0.00175862	5.44418e-05	15	81	1460	29035
yellow module	[OVER]	GO:0090087	regulation of peptide transport	BIOLOGICAL_PROCESS	0.0017859	5.6019e-05	13	62	1462	29054
yellow module	[OVER]	GO:0000280	nuclear division	BIOLOGICAL_PROCESS	0.00193826	6.09597e-05	30	253	1445	28863
yellow module	[OVER]	GO:0009896	positive regulation of catabolic process	BIOLOGICAL_PROCESS	0.0019809	6.28712e-05	21	147	1454	28969
yellow module	[OVER]	GO:0022613	ribonucleoprotein complex biogenesis	BIOLOGICAL_PROCESS	0.00204247	6.51118e-05	48	495	1427	28621
yellow module	[OVER]	GO:0006351	DNA-templated transcription	BIOLOGICAL_PROCESS	0.00219484	7.04942e-05	169	2439	1306	26677
yellow module	[OVER]	GO:0042149	cellular response to glucose starvation	BIOLOGICAL_PROCESS	0.00228337	7.46711e-05	4	2	1471	29114
yellow module	[OVER]	GO:0097659	obsolete nucleic acid-templated transcription	BIOLOGICAL_PROCESS	0.00229768	7.53307e-05	170	2460	1305	26656
yellow module	[OVER]	GO:0071824	protein-DNA complex organization	BIOLOGICAL_PROCESS	0.00236606	7.79674e-05	20	138	1455	28978
yellow module	[OVER]	GO:0000122	negative regulation of transcription by RNA polymerase II	BIOLOGICAL_PROCESS	0.00243465	8.04307e-05	10	38	1465	29078
yellow module	[OVER]	GO:0030036	actin cytoskeleton organization	BIOLOGICAL_PROCESS	0.00265865	8.85868e-05	21	151	1454	28965
yellow module	[OVER]	GO:0006289	nucleotide-excision repair	BIOLOGICAL_PROCESS	0.00265865	8.87179e-05	11	47	1464	29069
yellow module	[OVER]	GO:0035556	intracellular signal transduction	BIOLOGICAL_PROCESS	0.00278399	9.38292e-05	57	632	1418	28484
yellow module	[OVER]	GO:0051056	regulation of small GTPase mediated signal transduction	BIOLOGICAL_PROCESS	0.00278399	9.36779e-05	5	6	1470	29110
yellow module	[OVER]	GO:0046578	regulation of Ras protein signal transduction	BIOLOGICAL_PROCESS	0.00278399	9.36779e-05	5	6	1470	29110
yellow module	[OVER]	GO:0032774	RNA biosynthetic process	BIOLOGICAL_PROCESS	0.00281161	9.52294e-05	170	2472	1305	26644
yellow module	[OVER]	GO:0030010	establishment of cell polarity	BIOLOGICAL_PROCESS	0.00284855	9.71933e-05	6	11	1469	29105
yellow module	[OVER]	GO:0006898	receptor-mediated endocytosis	BIOLOGICAL_PROCESS	0.00284855	9.67198e-05	10	39	1465	29077
yellow module	[OVER]	GO:0060966	regulation of gene silencing by regulatory ncRNA	BIOLOGICAL_PROCESS	0.00284855	9.71933e-05	6	11	1469	29105
yellow module	[OVER]	GO:0071248	cellular response to metal ion	BIOLOGICAL_PROCESS	0.00284886	9.76791e-05	13	66	1462	29050
yellow module	[OVER]	GO:0051302	regulation of cell division	BIOLOGICAL_PROCESS	0.00284886	9.75698e-05	17	107	1458	29009
yellow module	[OVER]	GO:0030029	actin filament-based process	BIOLOGICAL_PROCESS	0.0028492	9.79285e-05	22	164	1453	28952
yellow module	[OVER]	GO:0030048	actin filament-based movement	BIOLOGICAL_PROCESS	0.00290021	0.000100166	7	17	1468	29099
yellow module	[OVER]	GO:0050779	RNA destabilization	BIOLOGICAL_PROCESS	0.00321406	0.000111542	13	67	1462	29049
yellow module	[OVER]	GO:0061157	mRNA destabilization	BIOLOGICAL_PROCESS	0.00321406	0.000111542	13	67	1462	29049
yellow module	[OVER]	GO:0045472	response to ether	BIOLOGICAL_PROCESS	0.00321609	0.00011188	3	0	1472	29116
yellow module	[OVER]	GO:0015074	DNA integration	BIOLOGICAL_PROCESS	0.00325795	0.000113608	21	154	1454	28962
yellow module	[OVER]	GO:0090503	obsolete RNA phosphodiester bond hydrolysis, exonucleolytic	BIOLOGICAL_PROCESS	0.00338992	0.000118776	9	32	1466	29084
yellow module	[OVER]	GO:0007154	cell communication	BIOLOGICAL_PROCESS	0.00341923	0.000120088	144	2039	1331	27077
yellow module	[OVER]	GO:0043414	macromolecule methylation	BIOLOGICAL_PROCESS	0.00351883	0.00012388	32	292	1443	28824
yellow module	[OVER]	GO:0061014	positive regulation of mRNA catabolic process	BIOLOGICAL_PROCESS	0.00360089	0.000127069	13	68	1462	29048
yellow module	[OVER]	GO:0006278	RNA-templated DNA biosynthetic process	BIOLOGICAL_PROCESS	0.00361602	0.000127905	14	78	1461	29038
yellow module	[OVER]	GO:0000904	obsolete cell morphogenesis involved in differentiation	BIOLOGICAL_PROCESS	0.00376796	0.000134536	28	240	1447	28876
yellow module	[OVER]	GO:0046822	regulation of nucleocytoplasmic transport	BIOLOGICAL_PROCESS	0.0038985	0.000139848	6	12	1469	29104
yellow module	[OVER]	GO:0010154	fruit development	BIOLOGICAL_PROCESS	0.00452275	0.000164128	57	648	1418	28468
yellow module	[OVER]	GO:0032011	ARF protein signal transduction	BIOLOGICAL_PROCESS	0.00455428	0.000167551	4	3	1471	29113
yellow module	[OVER]	GO:0032012	regulation of ARF protein signal transduction	BIOLOGICAL_PROCESS	0.00455428	0.000167551	4	3	1471	29113
yellow module	[OVER]	GO:0051173	positive regulation of nitrogen compound metabolic process	BIOLOGICAL_PROCESS	0.00468067	0.000173763	71	860	1404	28256
yellow module	[OVER]	GO:0097435	supramolecular fiber organization	BIOLOGICAL_PROCESS	0.00468288	0.000175017	25	208	1450	28908
yellow module	[OVER]	GO:0051098	regulation of binding	BIOLOGICAL_PROCESS	0.00468288	0.000174909	7	19	1468	29097
yellow module	[OVER]	GO:0006400	tRNA modification	BIOLOGICAL_PROCESS	0.00470548	0.000176254	16	102	1459	29014
yellow module	[OVER]	GO:0048583	regulation of response to stimulus	BIOLOGICAL_PROCESS	0.00503277	0.000189353	79	987	1396	28129
yellow module	[OVER]	GO:0009686	gibberellin biosynthetic process	BIOLOGICAL_PROCESS	0.00559604	0.000211013	9	35	1466	29081
yellow module	[OVER]	GO:0040034	regulation of development, heterochronic	BIOLOGICAL_PROCESS	0.00588453	0.000222382	11	53	1464	29063
yellow module	[OVER]	GO:0007265	Ras protein signal transduction	BIOLOGICAL_PROCESS	0.00597622	0.000226345	7	20	1468	29096
yellow module	[OVER]	GO:0006508	proteolysis	BIOLOGICAL_PROCESS	0.00618102	0.000234618	100	1333	1375	27783
yellow module	[OVER]	GO:0010628	positive regulation of gene expression	BIOLOGICAL_PROCESS	0.00621181	0.000236823	46	497	1429	28619
yellow module	[OVER]	GO:0007389	pattern specification process	BIOLOGICAL_PROCESS	0.00643512	0.00024641	27	238	1448	28878
yellow module	[OVER]	GO:0044728	obsolete DNA methylation or demethylation	BIOLOGICAL_PROCESS	0.00666051	0.000256152	11	54	1464	29062
yellow module	[OVER]	GO:0006304	DNA modification	BIOLOGICAL_PROCESS	0.00694266	0.000267582	12	64	1463	29052
yellow module	[OVER]	GO:0046834	lipid phosphorylation	BIOLOGICAL_PROCESS	0.00695672	0.000268705	6	14	1469	29102
yellow module	[OVER]	GO:0010182	sugar mediated signaling pathway	BIOLOGICAL_PROCESS	0.00755022	0.000294148	11	55	1464	29061
yellow module	[OVER]	GO:0009756	carbohydrate mediated signaling	BIOLOGICAL_PROCESS	0.00755022	0.000294148	11	55	1464	29061
yellow module	[OVER]	GO:0009888	tissue development	BIOLOGICAL_PROCESS	0.00755996	0.000295158	69	849	1406	28267
yellow module	[OVER]	GO:0016573	histone acetylation	BIOLOGICAL_PROCESS	0.00760473	0.000297541	13	75	1462	29041
yellow module	[OVER]	GO:0044786	cell cycle DNA replication	BIOLOGICAL_PROCESS	0.00797155	0.000313604	14	86	1461	29030
yellow module	[OVER]	GO:0010256	endomembrane system organization	BIOLOGICAL_PROCESS	0.00797155	0.000313888	16	108	1459	29008
yellow module	[OVER]	GO:0043570	maintenance of DNA repeat elements	BIOLOGICAL_PROCESS	0.00809873	0.000322274	4	4	1471	29112
yellow module	[OVER]	GO:0010031	circumnutation	BIOLOGICAL_PROCESS	0.00809873	0.000322274	4	4	1471	29112
yellow module	[OVER]	GO:0036092	phosphatidylinositol-3-phosphate biosynthetic process	BIOLOGICAL_PROCESS	0.00809873	0.000322274	4	4	1471	29112
yellow module	[OVER]	GO:0031325	positive regulation of cellular metabolic process	BIOLOGICAL_PROCESS	0.00854323	0.000340675	70	868	1405	28248
yellow module	[OVER]	GO:0034284	response to monosaccharide	BIOLOGICAL_PROCESS	0.00856266	0.000342878	12	66	1463	29050
yellow module	[OVER]	GO:0009746	response to hexose	BIOLOGICAL_PROCESS	0.00856266	0.000342878	12	66	1463	29050
yellow module	[OVER]	GO:0110154	RNA decapping	BIOLOGICAL_PROCESS	0.00884679	0.000360898	6	15	1469	29101
yellow module	[OVER]	GO:0110156	methylguanosine-cap decapping	BIOLOGICAL_PROCESS	0.00884679	0.000360898	6	15	1469	29101
yellow module	[OVER]	GO:0034285	response to disaccharide	BIOLOGICAL_PROCESS	0.0090779	0.000372598	13	77	1462	29039
yellow module	[OVER]	GO:0009744	response to sucrose	BIOLOGICAL_PROCESS	0.0090779	0.000372598	13	77	1462	29039
yellow module	[OVER]	GO:1903313	positive regulation of mRNA metabolic process	BIOLOGICAL_PROCESS	0.0090779	0.000372598	13	77	1462	29039
yellow module	[OVER]	GO:0000375	RNA splicing, via transesterification reactions	BIOLOGICAL_PROCESS	0.00926785	0.000381167	28	256	1447	28860
yellow module	[OVER]	GO:0071166	ribonucleoprotein complex localization	BIOLOGICAL_PROCESS	0.00931089	0.000384491	11	57	1464	29059
yellow module	[OVER]	GO:0034728	nucleosome organization	BIOLOGICAL_PROCESS	0.00931089	0.000384491	11	57	1464	29059
yellow module	[OVER]	GO:0090567	reproductive shoot system development	BIOLOGICAL_PROCESS	0.00970768	0.000401686	46	508	1429	28608
yellow module	[OVER]	GO:0048193	Golgi vesicle transport	BIOLOGICAL_PROCESS	0.00988582	0.000409882	22	182	1453	28934
yellow module	[OVER]	GO:0031331	positive regulation of cellular catabolic process	BIOLOGICAL_PROCESS	0.0101887	0.000427274	17	123	1458	28993
yellow module	[OVER]	GO:1990849	vacuolar localization	BIOLOGICAL_PROCESS	0.0101887	0.000431369	3	1	1472	29115
yellow module	[OVER]	GO:0090303	positive regulation of wound healing	BIOLOGICAL_PROCESS	0.0101887	0.000431369	3	1	1472	29115
yellow module	[OVER]	GO:1903036	positive regulation of response to wounding	BIOLOGICAL_PROCESS	0.0101887	0.000431369	3	1	1472	29115
yellow module	[OVER]	GO:0061041	regulation of wound healing	BIOLOGICAL_PROCESS	0.0101887	0.000431369	3	1	1472	29115
yellow module	[OVER]	GO:0032239	regulation of nucleobase-containing compound transport	BIOLOGICAL_PROCESS	0.0101887	0.000431369	3	1	1472	29115
yellow module	[OVER]	GO:0046831	regulation of RNA export from nucleus	BIOLOGICAL_PROCESS	0.0101887	0.000431369	3	1	1472	29115
yellow module	[OVER]	GO:0140027	contractile vacuole localization	BIOLOGICAL_PROCESS	0.0101887	0.000431369	3	1	1472	29115
yellow module	[OVER]	GO:0071103	DNA conformation change	BIOLOGICAL_PROCESS	0.0102993	0.000438193	21	169	1454	28947
yellow module	[OVER]	GO:0010501	RNA secondary structure unwinding	BIOLOGICAL_PROCESS	0.0102993	0.000437743	11	58	1464	29058
yellow module	[OVER]	GO:0006310	DNA recombination	BIOLOGICAL_PROCESS	0.0105336	0.000449041	30	284	1445	28832
yellow module	[OVER]	GO:0048509	regulation of meristem development	BIOLOGICAL_PROCESS	0.0105436	0.000450349	16	112	1459	29004
yellow module	[OVER]	GO:0006298	mismatch repair	BIOLOGICAL_PROCESS	0.0106816	0.000457134	7	23	1468	29093
yellow module	[OVER]	GO:0010639	negative regulation of organelle organization	BIOLOGICAL_PROCESS	0.0108767	0.000466391	15	101	1460	29015
yellow module	[OVER]	GO:0051239	regulation of multicellular organismal process	BIOLOGICAL_PROCESS	0.0111853	0.000480558	57	682	1418	28434
yellow module	[OVER]	GO:0048316	seed development	BIOLOGICAL_PROCESS	0.0112452	0.000484068	53	618	1422	28498
yellow module	[OVER]	GO:0071281	cellular response to iron ion	BIOLOGICAL_PROCESS	0.0113748	0.000492494	9	40	1466	29076
yellow module	[OVER]	GO:0009685	gibberellin metabolic process	BIOLOGICAL_PROCESS	0.0113748	0.000492494	9	40	1466	29076
yellow module	[OVER]	GO:0007163	establishment or maintenance of cell polarity	BIOLOGICAL_PROCESS	0.0113748	0.000492494	9	40	1466	29076
yellow module	[OVER]	GO:0098781	ncRNA transcription	BIOLOGICAL_PROCESS	0.0117786	0.000517839	5	10	1470	29106
yellow module	[OVER]	GO:0006475	internal protein amino acid acetylation	BIOLOGICAL_PROCESS	0.0117786	0.000515039	13	80	1462	29036
yellow module	[OVER]	GO:0018394	peptidyl-lysine acetylation	BIOLOGICAL_PROCESS	0.0117786	0.000515039	13	80	1462	29036
yellow module	[OVER]	GO:0018393	internal peptidyl-lysine acetylation	BIOLOGICAL_PROCESS	0.0117786	0.000515039	13	80	1462	29036
yellow module	[OVER]	GO:0050982	detection of mechanical stimulus	BIOLOGICAL_PROCESS	0.0117786	0.000517839	5	10	1470	29106
yellow module	[OVER]	GO:0031154	culmination involved in sorocarp development	BIOLOGICAL_PROCESS	0.0117786	0.000517839	5	10	1470	29106
yellow module	[OVER]	GO:0033962	P-body assembly	BIOLOGICAL_PROCESS	0.0117786	0.000517839	5	10	1470	29106
yellow module	[OVER]	GO:0001666	response to hypoxia	BIOLOGICAL_PROCESS	0.0124085	0.000548638	10	50	1465	29066
yellow module	[OVER]	GO:0010090	trichome morphogenesis	BIOLOGICAL_PROCESS	0.0124085	0.000548053	12	70	1463	29046
yellow module	[OVER]	GO:0051129	negative regulation of cellular component organization	BIOLOGICAL_PROCESS	0.0124085	0.000547132	17	126	1458	28990
yellow module	[OVER]	GO:0036211	protein modification process	BIOLOGICAL_PROCESS	0.0124293	0.000550591	210	3263	1265	25853
yellow module	[OVER]	GO:0098743	cell aggregation	BIOLOGICAL_PROCESS	0.0124309	0.000557923	4	5	1471	29111
yellow module	[OVER]	GO:0050879	multicellular organismal movement	BIOLOGICAL_PROCESS	0.0124309	0.000557923	4	5	1471	29111
yellow module	[OVER]	GO:0098630	aggregation of unicellular organisms	BIOLOGICAL_PROCESS	0.0124309	0.000557923	4	5	1471	29111
yellow module	[OVER]	GO:0035542	regulation of SNARE complex assembly	BIOLOGICAL_PROCESS	0.0124309	0.000557923	4	5	1471	29111
yellow module	[OVER]	GO:0009303	rRNA transcription	BIOLOGICAL_PROCESS	0.0124309	0.000557923	4	5	1471	29111
yellow module	[OVER]	GO:0070252	actin-mediated cell contraction	BIOLOGICAL_PROCESS	0.0124309	0.000557923	4	5	1471	29111
yellow module	[OVER]	GO:0033275	actin-myosin filament sliding	BIOLOGICAL_PROCESS	0.0124309	0.000557923	4	5	1471	29111
yellow module	[OVER]	GO:0051248	negative regulation of protein metabolic process	BIOLOGICAL_PROCESS	0.0125196	0.000564335	27	250	1448	28866
yellow module	[OVER]	GO:1903047	mitotic cell cycle process	BIOLOGICAL_PROCESS	0.0131704	0.000598804	32	319	1443	28797
yellow module	[OVER]	GO:1901564	organonitrogen compound metabolic process	BIOLOGICAL_PROCESS	0.0131792	0.000600302	384	6447	1091	22669
yellow module	[OVER]	GO:0006661	phosphatidylinositol biosynthetic process	BIOLOGICAL_PROCESS	0.0138094	0.000633618	13	82	1462	29034
yellow module	[OVER]	GO:0034968	histone lysine methylation	BIOLOGICAL_PROCESS	0.0138094	0.000631549	14	93	1461	29023
yellow module	[OVER]	GO:0070925	organelle assembly	BIOLOGICAL_PROCESS	0.0140176	0.000644338	26	235	1449	28881
yellow module	[OVER]	GO:0000377	RNA splicing, via transesterification reactions with bulged adenosine as nucleophile	BIOLOGICAL_PROCESS	0.0142245	0.000655038	27	254	1448	28862
yellow module	[OVER]	GO:0051603	proteolysis involved in protein catabolic process	BIOLOGICAL_PROCESS	0.0144176	0.000665132	50	582	1425	28534
yellow module	[OVER]	GO:0030163	protein catabolic process	BIOLOGICAL_PROCESS	0.0147779	0.000684217	55	654	1420	28462
yellow module	[OVER]	GO:0006605	protein targeting	BIOLOGICAL_PROCESS	0.0148818	0.000691513	26	238	1449	28878
yellow module	[OVER]	GO:0019216	regulation of lipid metabolic process	BIOLOGICAL_PROCESS	0.0150062	0.000701049	13	83	1462	29033
yellow module	[OVER]	GO:0051726	regulation of cell cycle	BIOLOGICAL_PROCESS	0.0151453	0.000710074	31	305	1444	28811
yellow module	[OVER]	GO:0048229	gametophyte development	BIOLOGICAL_PROCESS	0.0154607	0.00073002	40	436	1435	28680
yellow module	[OVER]	GO:0071241	cellular response to inorganic substance	BIOLOGICAL_PROCESS	0.0163145	0.000774418	13	84	1462	29032
yellow module	[OVER]	GO:0043632	modification-dependent macromolecule catabolic process	BIOLOGICAL_PROCESS	0.0165391	0.000788846	44	499	1431	28617
yellow module	[OVER]	GO:0006904	vesicle docking involved in exocytosis	BIOLOGICAL_PROCESS	0.0165391	0.000790599	6	18	1469	29098
yellow module	[OVER]	GO:0090558	plant epidermis development	BIOLOGICAL_PROCESS	0.0179754	0.000860755	31	313	1444	28803
yellow module	[OVER]	GO:0060149	negative regulation of post-transcriptional gene silencing	BIOLOGICAL_PROCESS	0.0185166	0.000894394	4	6	1471	29110
yellow module	[OVER]	GO:0070920	regulation of regulatory ncRNA processing	BIOLOGICAL_PROCESS	0.0185166	0.000894394	4	6	1471	29110
yellow module	[OVER]	GO:0035493	SNARE complex assembly	BIOLOGICAL_PROCESS	0.0185166	0.000894394	4	6	1471	29110
yellow module	[OVER]	GO:0007040	lysosome organization	BIOLOGICAL_PROCESS	0.0185166	0.000894394	4	6	1471	29110
yellow module	[OVER]	GO:0010228	vegetative to reproductive phase transition of meristem	BIOLOGICAL_PROCESS	0.020088	0.000973649	22	191	1453	28925
yellow module	[OVER]	GO:0016973	poly(A)+ mRNA export from nucleus	BIOLOGICAL_PROCESS	0.0202738	0.000984344	5	12	1470	29104
yellow module	[OVER]	GO:0032786	positive regulation of DNA-templated transcription, elongation	BIOLOGICAL_PROCESS	0.0205229	0.000998152	6	19	1469	29097
yellow module	[OVER]	GO:0009846	pollen germination	BIOLOGICAL_PROCESS	0.0207541	0.00101113	11	65	1464	29051
yellow module	[OVER]	GO:0048468	cell development	BIOLOGICAL_PROCESS	0.0208738	0.00102612	39	431	1436	28685
yellow module	[OVER]	GO:0032784	regulation of DNA-templated transcription elongation	BIOLOGICAL_PROCESS	0.0208738	0.00102068	7	27	1468	29089
yellow module	[OVER]	GO:0000965	mitochondrial RNA 3'-end processing	BIOLOGICAL_PROCESS	0.0208738	0.0010396	3	2	1472	29114
yellow module	[OVER]	GO:0006887	exocytosis	BIOLOGICAL_PROCESS	0.0208738	0.00102668	15	110	1460	29006
yellow module	[OVER]	GO:1900036	positive regulation of cellular response to heat	BIOLOGICAL_PROCESS	0.0208738	0.0010396	3	2	1472	29114
yellow module	[OVER]	GO:0003002	regionalization	BIOLOGICAL_PROCESS	0.0208738	0.00103602	22	193	1453	28923
yellow module	[OVER]	GO:0045324	late endosome to vacuole transport	BIOLOGICAL_PROCESS	0.0208738	0.00102736	9	45	1466	29071
yellow module	[OVER]	GO:0006366	transcription by RNA polymerase II	BIOLOGICAL_PROCESS	0.0209234	0.00104382	48	560	1427	28556
yellow module	[OVER]	GO:2001251	negative regulation of chromosome organization	BIOLOGICAL_PROCESS	0.0209696	0.00104787	10	55	1465	29061
yellow module	[OVER]	GO:0032940	secretion by cell	BIOLOGICAL_PROCESS	0.0209843	0.00105035	19	157	1456	28959
yellow module	[OVER]	GO:0051321	meiotic cell cycle	BIOLOGICAL_PROCESS	0.0213774	0.00107181	22	194	1453	28922
yellow module	[OVER]	GO:0070647	protein modification by small protein conjugation or removal	BIOLOGICAL_PROCESS	0.0218583	0.00109775	62	785	1413	28331
yellow module	[OVER]	GO:0016072	rRNA metabolic process	BIOLOGICAL_PROCESS	0.0218736	0.00110034	28	277	1447	28839
yellow module	[OVER]	GO:0051247	positive regulation of protein metabolic process	BIOLOGICAL_PROCESS	0.0223494	0.00112614	23	211	1452	28905
yellow module	[OVER]	GO:0030587	sorocarp development	BIOLOGICAL_PROCESS	0.0240396	0.00122334	7	28	1468	29088
yellow module	[OVER]	GO:0099120	socially cooperative development	BIOLOGICAL_PROCESS	0.0240396	0.00122334	7	28	1468	29088
yellow module	[OVER]	GO:0006379	obsolete mRNA cleavage	BIOLOGICAL_PROCESS	0.0243878	0.00124512	6	20	1469	29096
yellow module	[OVER]	GO:1903829	positive regulation of protein localization	BIOLOGICAL_PROCESS	0.0245349	0.00125469	8	37	1467	29079
yellow module	[OVER]	GO:0050793	regulation of developmental process	BIOLOGICAL_PROCESS	0.0251352	0.00128748	69	898	1406	28218
yellow module	[OVER]	GO:0010026	trichome differentiation	BIOLOGICAL_PROCESS	0.0252308	0.00129448	14	101	1461	29015
yellow module	[OVER]	GO:0042594	response to starvation	BIOLOGICAL_PROCESS	0.0260055	0.00133857	21	182	1454	28934
yellow module	[OVER]	GO:0000288	nuclear-transcribed mRNA catabolic process, deadenylation-dependent decay	BIOLOGICAL_PROCESS	0.0260454	0.00134279	9	47	1466	29069
yellow module	[OVER]	GO:0031399	regulation of protein modification process	BIOLOGICAL_PROCESS	0.0266998	0.00138322	25	241	1450	28875
yellow module	[OVER]	GO:0009056	catabolic process	BIOLOGICAL_PROCESS	0.0272603	0.00141481	131	1941	1344	27175
yellow module	[OVER]	GO:0090407	organophosphate biosynthetic process	BIOLOGICAL_PROCESS	0.0273566	0.00142409	47	557	1428	28559
yellow module	[OVER]	GO:0007264	small GTPase mediated signal transduction	BIOLOGICAL_PROCESS	0.0278712	0.00145552	8	38	1467	29078
yellow module	[OVER]	GO:1900864	mitochondrial RNA modification	BIOLOGICAL_PROCESS	0.0278712	0.00145552	8	38	1467	29078
yellow module	[OVER]	GO:0048513	animal organ development	BIOLOGICAL_PROCESS	0.0293868	0.00154448	12	80	1463	29036
yellow module	[OVER]	GO:0061919	process utilizing autophagic mechanism	BIOLOGICAL_PROCESS	0.0313768	0.0016543	15	116	1460	29000
yellow module	[OVER]	GO:0006914	autophagy	BIOLOGICAL_PROCESS	0.0313768	0.0016543	15	116	1460	29000
yellow module	[OVER]	GO:0016482	cytosolic transport	BIOLOGICAL_PROCESS	0.0318334	0.00168103	8	39	1467	29077
yellow module	[OVER]	GO:0023052	signaling	BIOLOGICAL_PROCESS	0.0327851	0.00174497	123	1813	1352	27303
yellow module	[OVER]	GO:0099402	plant organ development	BIOLOGICAL_PROCESS	0.0333783	0.00177932	84	1155	1391	27961
yellow module	[OVER]	GO:0042147	retrograde transport, endosome to Golgi	BIOLOGICAL_PROCESS	0.0351419	0.00187627	6	22	1469	29094
yellow module	[OVER]	GO:0001819	positive regulation of cytokine production	BIOLOGICAL_PROCESS	0.0363677	0.00195082	4	8	1471	29108
yellow module	[OVER]	GO:0046825	regulation of protein export from nucleus	BIOLOGICAL_PROCESS	0.0363677	0.00195082	4	8	1471	29108
yellow module	[OVER]	GO:0060359	response to ammonium ion	BIOLOGICAL_PROCESS	0.0370805	0.00200452	3	3	1472	29113
yellow module	[OVER]	GO:1901575	organic substance catabolic process	BIOLOGICAL_PROCESS	0.0374843	0.0020326	114	1666	1361	27450
yellow module	[OVER]	GO:0070918	regulatory ncRNA processing	BIOLOGICAL_PROCESS	0.0382982	0.00208313	10	61	1465	29055
yellow module	[OVER]	GO:0006473	protein acetylation	BIOLOGICAL_PROCESS	0.0383928	0.00210272	13	95	1462	29021
yellow module	[OVER]	GO:0031503	protein-containing complex localization	BIOLOGICAL_PROCESS	0.0383928	0.00209839	11	72	1464	29044
yellow module	[OVER]	GO:0006888	endoplasmic reticulum to Golgi vesicle-mediated transport	BIOLOGICAL_PROCESS	0.0383928	0.00210272	13	95	1462	29021
yellow module	[OVER]	GO:0043254	regulation of protein-containing complex assembly	BIOLOGICAL_PROCESS	0.0384174	0.00210884	14	107	1461	29009
yellow module	[OVER]	GO:0046777	protein autophosphorylation	BIOLOGICAL_PROCESS	0.038494	0.00211626	18	156	1457	28960
yellow module	[OVER]	GO:2000219	positive regulation of invasive growth in response to glucose limitation	BIOLOGICAL_PROCESS	0.0400721	0.00232336	2	0	1473	29116
yellow module	[OVER]	GO:2000217	regulation of invasive growth in response to glucose limitation	BIOLOGICAL_PROCESS	0.0400721	0.00232336	2	0	1473	29116
yellow module	[OVER]	GO:2000210	positive regulation of anoikis	BIOLOGICAL_PROCESS	0.0400721	0.00232336	2	0	1473	29116
yellow module	[OVER]	GO:0048585	negative regulation of response to stimulus	BIOLOGICAL_PROCESS	0.0400721	0.00229039	32	347	1443	28769
yellow module	[OVER]	GO:0030447	filamentous growth	BIOLOGICAL_PROCESS	0.0400721	0.00232336	2	0	1473	29116
yellow module	[OVER]	GO:0090033	positive regulation of filamentous growth	BIOLOGICAL_PROCESS	0.0400721	0.00232336	2	0	1473	29116
yellow module	[OVER]	GO:1903649	regulation of cytoplasmic transport	BIOLOGICAL_PROCESS	0.0400721	0.00232336	2	0	1473	29116
yellow module	[OVER]	GO:0036267	invasive filamentous growth	BIOLOGICAL_PROCESS	0.0400721	0.00232336	2	0	1473	29116
yellow module	[OVER]	GO:0140527	reciprocal homologous recombination	BIOLOGICAL_PROCESS	0.0400721	0.00231656	10	62	1465	29054
yellow module	[OVER]	GO:0035561	regulation of chromatin binding	BIOLOGICAL_PROCESS	0.0400721	0.00232336	2	0	1473	29116
yellow module	[OVER]	GO:0006897	endocytosis	BIOLOGICAL_PROCESS	0.0400721	0.00227883	14	108	1461	29008
yellow module	[OVER]	GO:0007015	actin filament organization	BIOLOGICAL_PROCESS	0.0400721	0.00227919	16	126	1459	28990
yellow module	[OVER]	GO:0007131	reciprocal meiotic recombination	BIOLOGICAL_PROCESS	0.0400721	0.00231656	10	62	1465	29054
yellow module	[OVER]	GO:0007165	signal transduction	BIOLOGICAL_PROCESS	0.0400721	0.00229794	120	1777	1355	27339
yellow module	[OVER]	GO:0044182	filamentous growth of a population of unicellular organisms	BIOLOGICAL_PROCESS	0.0400721	0.00232336	2	0	1473	29116
yellow module	[OVER]	GO:0042981	regulation of apoptotic process	BIOLOGICAL_PROCESS	0.0400721	0.00223037	12	84	1463	29032
yellow module	[OVER]	GO:0009553	embryo sac development	BIOLOGICAL_PROCESS	0.0400721	0.00227783	17	143	1458	28973
yellow module	[OVER]	GO:0010570	regulation of filamentous growth	BIOLOGICAL_PROCESS	0.0400721	0.00232336	2	0	1473	29116
yellow module	[OVER]	GO:1900430	positive regulation of filamentous growth of a population of unicellular organisms	BIOLOGICAL_PROCESS	0.0400721	0.00232336	2	0	1473	29116
yellow module	[OVER]	GO:1900428	regulation of filamentous growth of a population of unicellular organisms	BIOLOGICAL_PROCESS	0.0400721	0.00232336	2	0	1473	29116
yellow module	[OVER]	GO:2000641	regulation of early endosome to late endosome transport	BIOLOGICAL_PROCESS	0.0400721	0.00232336	2	0	1473	29116
yellow module	[OVER]	GO:0070783	growth of unicellular organism as a thread of attached cells	BIOLOGICAL_PROCESS	0.0400721	0.00232336	2	0	1473	29116
yellow module	[OVER]	GO:0070786	positive regulation of growth of unicellular organism as a thread of attached cells	BIOLOGICAL_PROCESS	0.0400721	0.00232336	2	0	1473	29116
yellow module	[OVER]	GO:0070784	regulation of growth of unicellular organism as a thread of attached cells	BIOLOGICAL_PROCESS	0.0400721	0.00232336	2	0	1473	29116
yellow module	[OVER]	GO:1904643	response to curcumin	BIOLOGICAL_PROCESS	0.0400721	0.00232336	2	0	1473	29116
yellow module	[OVER]	GO:0001403	invasive growth in response to glucose limitation	BIOLOGICAL_PROCESS	0.0400721	0.00232336	2	0	1473	29116
yellow module	[OVER]	GO:0051409	response to nitrosative stress	BIOLOGICAL_PROCESS	0.0400721	0.00232336	2	0	1473	29116
yellow module	[OVER]	GO:0018022	peptidyl-lysine methylation	BIOLOGICAL_PROCESS	0.0400721	0.00227883	14	108	1461	29008
yellow module	[OVER]	GO:1903046	meiotic cell cycle process	BIOLOGICAL_PROCESS	0.0400721	0.00224648	20	180	1455	28936
yellow module	[OVER]	GO:1904951	positive regulation of establishment of protein localization	BIOLOGICAL_PROCESS	0.0406903	0.00236599	7	32	1468	29084
yellow module	[OVER]	GO:0051222	positive regulation of protein transport	BIOLOGICAL_PROCESS	0.0406903	0.00236599	7	32	1468	29084
yellow module	[OVER]	GO:0018193	peptidyl-amino acid modification	BIOLOGICAL_PROCESS	0.0408349	0.00237781	50	616	1425	28500
yellow module	[OVER]	GO:0006357	regulation of transcription by RNA polymerase II	BIOLOGICAL_PROCESS	0.0411725	0.0024009	43	508	1432	28608
yellow module	[OVER]	GO:0090626	plant epidermis morphogenesis	BIOLOGICAL_PROCESS	0.0421255	0.00245998	14	109	1461	29007
yellow module	[OVER]	GO:0048367	shoot system development	BIOLOGICAL_PROCESS	0.0422167	0.00246884	72	971	1403	28145
yellow module	[OVER]	GO:0000045	autophagosome assembly	BIOLOGICAL_PROCESS	0.0430822	0.00252664	8	42	1467	29074
yellow module	[OVER]	GO:0090696	post-embryonic plant organ development	BIOLOGICAL_PROCESS	0.0435092	0.00255894	22	205	1453	28911
yellow module	[OVER]	GO:0036293	response to decreased oxygen levels	BIOLOGICAL_PROCESS	0.0435211	0.00257053	10	63	1465	29053
yellow module	[OVER]	GO:0035825	homologous recombination	BIOLOGICAL_PROCESS	0.0435211	0.00257053	10	63	1465	29053
yellow module	[OVER]	GO:2000280	regulation of root development	BIOLOGICAL_PROCESS	0.0449155	0.00265663	12	86	1463	29030
yellow module	[OVER]	GO:0006915	apoptotic process	BIOLOGICAL_PROCESS	0.0453525	0.00268626	13	98	1462	29018
yellow module	[OVER]	GO:0006893	Golgi to plasma membrane transport	BIOLOGICAL_PROCESS	0.0460814	0.00275635	5	16	1470	29100
yellow module	[OVER]	GO:0008356	asymmetric cell division	BIOLOGICAL_PROCESS	0.0460814	0.00275033	7	33	1468	29083
yellow module	[OVER]	GO:0007041	lysosomal transport	BIOLOGICAL_PROCESS	0.0460814	0.00275635	5	16	1470	29100
yellow module	[OVER]	GO:0070734	histone H3-K27 methylation	BIOLOGICAL_PROCESS	0.0460814	0.00275635	5	16	1470	29100
yellow module	[OVER]	GO:0070482	response to oxygen levels	BIOLOGICAL_PROCESS	0.047453	0.00284631	10	64	1465	29052
yellow module	[OVER]	GO:0019941	modification-dependent protein catabolic process	BIOLOGICAL_PROCESS	0.0477176	0.00288606	41	489	1434	28627
yellow module	[OVER]	GO:0051703	biological process involved in intraspecies interaction between organisms	BIOLOGICAL_PROCESS	0.0477176	0.00287225	8	43	1467	29073
yellow module	[OVER]	GO:0046903	secretion	BIOLOGICAL_PROCESS	0.0477176	0.00288023	19	169	1456	28947
yellow module	[OVER]	GO:0031056	regulation of histone modification	BIOLOGICAL_PROCESS	0.0477176	0.00287225	8	43	1467	29073
yellow module	[OVER]	GO:0009605	response to external stimulus	BIOLOGICAL_PROCESS	0.0480639	0.00291102	105	1527	1370	27589
yellow module	[OVER]	GO:0051668	localization within membrane	BIOLOGICAL_PROCESS	0.0483913	0.00293893	17	148	1458	28968
yellow module	[OVER]	GO:0005622	intracellular anatomical structure	CELLULAR_COMPONENT	1.07945e-46	2.70156e-50	936	12699	539	16417
yellow module	[OVER]	GO:0043227	membrane-bounded organelle	CELLULAR_COMPONENT	3.10101e-40	2.28263e-43	816	10804	659	18312
yellow module	[OVER]	GO:0043226	organelle	CELLULAR_COMPONENT	4.77102e-39	3.98016e-42	840	11337	635	17779
yellow module	[OVER]	GO:0043231	intracellular membrane-bounded organelle	CELLULAR_COMPONENT	2.30739e-38	2.11741e-41	808	10772	667	18344
yellow module	[OVER]	GO:0043229	intracellular organelle	CELLULAR_COMPONENT	1.99202e-37	2.32655e-40	833	11312	642	17804
yellow module	[OVER]	GO:0032991	protein-containing complex	CELLULAR_COMPONENT	1.28566e-29	2.25235e-32	309	2955	1166	26161
yellow module	[OVER]	GO:0005634	nucleus	CELLULAR_COMPONENT	1.09689e-24	3.01971e-27	433	5107	1042	24009
yellow module	[OVER]	GO:0031981	nuclear lumen	CELLULAR_COMPONENT	4.41057e-21	1.3614e-23	154	1194	1321	27922
yellow module	[OVER]	GO:0070013	intracellular organelle lumen	CELLULAR_COMPONENT	7.35137e-20	2.69843e-22	171	1449	1304	27667
yellow module	[OVER]	GO:0031974	membrane-enclosed lumen	CELLULAR_COMPONENT	7.35137e-20	2.69843e-22	171	1449	1304	27667
yellow module	[OVER]	GO:0043233	organelle lumen	CELLULAR_COMPONENT	7.35137e-20	2.69843e-22	171	1449	1304	27667
yellow module	[OVER]	GO:0140513	nuclear protein-containing complex	CELLULAR_COMPONENT	1.07336e-18	4.38764e-21	112	766	1363	28350
yellow module	[OVER]	GO:0005737	cytoplasm	CELLULAR_COMPONENT	3.61452e-14	1.86953e-16	608	8970	867	20146
yellow module	[OVER]	GO:0005654	nucleoplasm	CELLULAR_COMPONENT	1.30359e-13	7.1775e-16	90	648	1385	28468
yellow module	[OVER]	GO:0043228	non-membrane-bounded organelle	CELLULAR_COMPONENT	3.24057e-13	1.94645e-15	188	1978	1287	27138
yellow module	[OVER]	GO:0043232	intracellular non-membrane-bounded organelle	CELLULAR_COMPONENT	3.24057e-13	1.94645e-15	188	1978	1287	27138
yellow module	[OVER]	GO:1902494	catalytic complex	CELLULAR_COMPONENT	2.02e-12	1.28072e-14	123	1102	1352	28014
yellow module	[OVER]	GO:1904949	ATPase complex	CELLULAR_COMPONENT	3.70164e-10	3.11893e-12	19	35	1456	29081
yellow module	[OVER]	GO:0005694	chromosome	CELLULAR_COMPONENT	3.87858e-10	3.30037e-12	64	447	1411	28669
yellow module	[OVER]	GO:0110165	cellular anatomical entity	CELLULAR_COMPONENT	5.48543e-10	4.7592e-12	1067	18530	408	10586
yellow module	[OVER]	GO:0070603	SWI/SNF superfamily-type complex	CELLULAR_COMPONENT	8.08033e-10	7.41501e-12	18	32	1457	29084
yellow module	[OVER]	GO:0005829	cytosol	CELLULAR_COMPONENT	1.07236e-09	9.9301e-12	174	1967	1301	27149
yellow module	[OVER]	GO:0031982	vesicle	CELLULAR_COMPONENT	6.97949e-09	7.16173e-11	78	656	1397	28460
yellow module	[OVER]	GO:0000785	chromatin	CELLULAR_COMPONENT	1.40768e-08	1.53838e-10	37	195	1438	28921
yellow module	[OVER]	GO:1990234	transferase complex	CELLULAR_COMPONENT	9.02803e-08	1.07701e-09	67	557	1408	28559
yellow module	[OVER]	GO:0099080	supramolecular complex	CELLULAR_COMPONENT	3.08453e-07	4.2201e-09	51	380	1424	28736
yellow module	[OVER]	GO:0031410	cytoplasmic vesicle	CELLULAR_COMPONENT	3.42878e-07	4.75193e-09	70	620	1405	28496
yellow module	[OVER]	GO:0097708	intracellular vesicle	CELLULAR_COMPONENT	5.64662e-07	8.10226e-09	70	623	1405	28493
yellow module	[OVER]	GO:0000228	nuclear chromosome	CELLULAR_COMPONENT	7.1717e-07	1.04102e-08	32	180	1443	28936
yellow module	[OVER]	GO:0030135	coated vesicle	CELLULAR_COMPONENT	1.61375e-06	2.49057e-08	23	101	1452	29015
yellow module	[OVER]	GO:0005730	nucleolus	CELLULAR_COMPONENT	1.70322e-06	2.64285e-08	61	528	1414	28588
yellow module	[OVER]	GO:0140535	intracellular protein-containing complex	CELLULAR_COMPONENT	4.96516e-06	8.26465e-08	67	629	1408	28487
yellow module	[OVER]	GO:0005635	nuclear envelope	CELLULAR_COMPONENT	8.48212e-06	1.46475e-07	26	142	1449	28974
yellow module	[OVER]	GO:0005856	cytoskeleton	CELLULAR_COMPONENT	1.50094e-05	2.72967e-07	54	472	1421	28644
yellow module	[OVER]	GO:0012506	vesicle membrane	CELLULAR_COMPONENT	1.93301e-05	3.59607e-07	31	203	1444	28913
yellow module	[OVER]	GO:0033263	CORVET complex	CELLULAR_COMPONENT	6.39538e-05	1.34449e-06	8	11	1467	29105
yellow module	[OVER]	GO:0030659	cytoplasmic vesicle membrane	CELLULAR_COMPONENT	9.07397e-05	1.96059e-06	29	199	1446	28917
yellow module	[OVER]	GO:0030662	coated vesicle membrane	CELLULAR_COMPONENT	0.000136723	3.05679e-06	14	53	1461	29063
yellow module	[OVER]	GO:0030136	clathrin-coated vesicle	CELLULAR_COMPONENT	0.000193044	4.41262e-06	14	55	1461	29061
yellow module	[OVER]	GO:0000148	1,3-beta-D-glucan synthase complex	CELLULAR_COMPONENT	0.000310067	7.579e-06	7	10	1468	29106
yellow module	[OVER]	GO:0030120	vesicle coat	CELLULAR_COMPONENT	0.000545265	1.41923e-05	12	45	1463	29071
yellow module	[OVER]	GO:0099081	supramolecular polymer	CELLULAR_COMPONENT	0.000919054	2.54547e-05	32	264	1443	28852
yellow module	[OVER]	GO:0099512	supramolecular fiber	CELLULAR_COMPONENT	0.000919054	2.54547e-05	32	264	1443	28852
yellow module	[OVER]	GO:0000331	contractile vacuole	CELLULAR_COMPONENT	0.000928979	2.58846e-05	4	1	1471	29115
yellow module	[OVER]	GO:0062159	contractile vacuole complex	CELLULAR_COMPONENT	0.000928979	2.58846e-05	4	1	1471	29115
yellow module	[OVER]	GO:0032300	mismatch repair complex	CELLULAR_COMPONENT	0.000950637	2.6726e-05	6	8	1469	29108
yellow module	[OVER]	GO:0061695	transferase complex, transferring phosphorus-containing groups	CELLULAR_COMPONENT	0.00122331	3.53103e-05	27	207	1448	28909
yellow module	[OVER]	GO:0099023	vesicle tethering complex	CELLULAR_COMPONENT	0.00156292	4.64169e-05	17	100	1458	29016
yellow module	[OVER]	GO:0035032	phosphatidylinositol 3-kinase complex, class III	CELLULAR_COMPONENT	0.00172447	5.32158e-05	5	5	1470	29111
yellow module	[OVER]	GO:0005942	phosphatidylinositol 3-kinase complex	CELLULAR_COMPONENT	0.00172447	5.32158e-05	5	5	1470	29111
yellow module	[OVER]	GO:0048475	coated membrane	CELLULAR_COMPONENT	0.0017859	5.6019e-05	13	62	1462	29054
yellow module	[OVER]	GO:0030117	membrane coat	CELLULAR_COMPONENT	0.0017859	5.6019e-05	13	62	1462	29054
yellow module	[OVER]	GO:0005768	endosome	CELLULAR_COMPONENT	0.0019809	6.2794e-05	44	441	1431	28675
yellow module	[OVER]	GO:0012505	endomembrane system	CELLULAR_COMPONENT	0.00204247	6.52597e-05	168	2416	1307	26700
yellow module	[OVER]	GO:0070772	PAS complex	CELLULAR_COMPONENT	0.00228337	7.46711e-05	4	2	1471	29114
yellow module	[OVER]	GO:0000791	euchromatin	CELLULAR_COMPONENT	0.00251788	8.36003e-05	8	23	1467	29093
yellow module	[OVER]	GO:0005774	vacuolar membrane	CELLULAR_COMPONENT	0.00272467	9.11483e-05	49	516	1426	28600
yellow module	[OVER]	GO:0005739	mitochondrion	CELLULAR_COMPONENT	0.00279303	9.4367e-05	95	1218	1380	27898
yellow module	[OVER]	GO:0016459	myosin complex	CELLULAR_COMPONENT	0.00290021	0.000100166	7	17	1468	29099
yellow module	[OVER]	GO:0097346	INO80-type complex	CELLULAR_COMPONENT	0.00375218	0.000133347	7	18	1468	29098
yellow module	[OVER]	GO:0030054	cell junction	CELLULAR_COMPONENT	0.00376796	0.000134298	60	691	1415	28425
yellow module	[OVER]	GO:0098797	plasma membrane protein complex	CELLULAR_COMPONENT	0.0038496	0.000137772	10	41	1465	29075
yellow module	[OVER]	GO:0098588	bounding membrane of organelle	CELLULAR_COMPONENT	0.00392493	0.000141123	90	1152	1385	27964
yellow module	[OVER]	GO:0070161	anchoring junction	CELLULAR_COMPONENT	0.00399519	0.000144649	58	664	1417	28452
yellow module	[OVER]	GO:0005911	cell-cell junction	CELLULAR_COMPONENT	0.00399519	0.000144649	58	664	1417	28452
yellow module	[OVER]	GO:0000329	fungal-type vacuole membrane	CELLULAR_COMPONENT	0.00455428	0.000167551	4	3	1471	29113
yellow module	[OVER]	GO:0000932	P-body	CELLULAR_COMPONENT	0.00455428	0.000166007	11	51	1464	29065
yellow module	[OVER]	GO:0099513	polymeric cytoskeletal fiber	CELLULAR_COMPONENT	0.00461423	0.000170142	28	245	1447	28871
yellow module	[OVER]	GO:0009506	plasmodesma	CELLULAR_COMPONENT	0.00463579	0.00017171	57	651	1418	28465
yellow module	[OVER]	GO:0055044	symplast	CELLULAR_COMPONENT	0.00463579	0.00017171	57	651	1418	28465
yellow module	[OVER]	GO:0036477	somatodendritic compartment	CELLULAR_COMPONENT	0.00468288	0.000174909	7	19	1468	29097
yellow module	[OVER]	GO:0005643	nuclear pore	CELLULAR_COMPONENT	0.00619162	0.000235537	12	63	1463	29053
yellow module	[OVER]	GO:0005769	early endosome	CELLULAR_COMPONENT	0.00666051	0.000256152	11	54	1464	29062
yellow module	[OVER]	GO:0009941	chloroplast envelope	CELLULAR_COMPONENT	0.00727361	0.000281551	53	601	1422	28515
yellow module	[OVER]	GO:0098852	lytic vacuole membrane	CELLULAR_COMPONENT	0.00745775	0.000289301	7	21	1468	29095
yellow module	[OVER]	GO:0031090	organelle membrane	CELLULAR_COMPONENT	0.00772375	0.000302841	155	2271	1320	26845
yellow module	[OVER]	GO:0000324	fungal-type vacuole	CELLULAR_COMPONENT	0.00809873	0.000322274	4	4	1471	29112
yellow module	[OVER]	GO:0016514	SWI/SNF complex	CELLULAR_COMPONENT	0.00809873	0.000322274	4	4	1471	29112
yellow module	[OVER]	GO:0097447	dendritic tree	CELLULAR_COMPONENT	0.00884679	0.000360898	6	15	1469	29101
yellow module	[OVER]	GO:0030425	dendrite	CELLULAR_COMPONENT	0.00884679	0.000360898	6	15	1469	29101
yellow module	[OVER]	GO:0012510	trans-Golgi network transport vesicle membrane	CELLULAR_COMPONENT	0.00884679	0.000359467	5	9	1470	29107
yellow module	[OVER]	GO:0005874	microtubule	CELLULAR_COMPONENT	0.00884679	0.000356591	26	231	1449	28885
yellow module	[OVER]	GO:0005849	mRNA cleavage factor complex	CELLULAR_COMPONENT	0.00884679	0.000360898	6	15	1469	29101
yellow module	[OVER]	GO:0030897	HOPS complex	CELLULAR_COMPONENT	0.00884679	0.000359467	5	9	1470	29107
yellow module	[OVER]	GO:0005798	Golgi-associated vesicle	CELLULAR_COMPONENT	0.0125183	0.000562888	11	60	1464	29056
yellow module	[OVER]	GO:0017053	transcription repressor complex	CELLULAR_COMPONENT	0.0125196	0.000566081	7	24	1468	29092
yellow module	[OVER]	GO:0036464	cytoplasmic ribonucleoprotein granule	CELLULAR_COMPONENT	0.0126214	0.000571738	13	81	1462	29035
yellow module	[OVER]	GO:0030660	Golgi-associated vesicle membrane	CELLULAR_COMPONENT	0.0126745	0.000575201	9	41	1466	29075
yellow module	[OVER]	GO:0030665	clathrin-coated vesicle membrane	CELLULAR_COMPONENT	0.0135427	0.00061799	6	17	1469	29099
yellow module	[OVER]	GO:0035770	ribonucleoprotein granule	CELLULAR_COMPONENT	0.0138094	0.000633618	13	82	1462	29034
yellow module	[OVER]	GO:0030658	transport vesicle membrane	CELLULAR_COMPONENT	0.0144739	0.000668936	9	42	1466	29074
yellow module	[OVER]	GO:0031967	organelle envelope	CELLULAR_COMPONENT	0.0149519	0.000696016	99	1362	1376	27754
yellow module	[OVER]	GO:0031975	envelope	CELLULAR_COMPONENT	0.0150369	0.000703737	99	1364	1376	27752
yellow module	[OVER]	GO:0030133	transport vesicle	CELLULAR_COMPONENT	0.015229	0.00071654	11	62	1464	29054
yellow module	[OVER]	GO:1990904	ribonucleoprotein complex	CELLULAR_COMPONENT	0.0155895	0.0007374	60	736	1415	28380
yellow module	[OVER]	GO:0015630	microtubule cytoskeleton	CELLULAR_COMPONENT	0.0162437	0.0007697	33	333	1442	28783
yellow module	[OVER]	GO:0005881	cytoplasmic microtubule	CELLULAR_COMPONENT	0.0164195	0.00078077	8	34	1467	29082
yellow module	[OVER]	GO:0030140	trans-Golgi network transport vesicle	CELLULAR_COMPONENT	0.0165391	0.000790599	6	18	1469	29098
yellow module	[OVER]	GO:0042641	actomyosin	CELLULAR_COMPONENT	0.0185166	0.000894394	4	6	1471	29110
yellow module	[OVER]	GO:0031209	SCAR complex	CELLULAR_COMPONENT	0.0208738	0.0010396	3	2	1472	29114
yellow module	[OVER]	GO:0031074	nucleocytoplasmic transport complex	CELLULAR_COMPONENT	0.0208738	0.0010396	3	2	1472	29114
yellow module	[OVER]	GO:0005819	spindle	CELLULAR_COMPONENT	0.0225012	0.00113566	13	88	1462	29028
yellow module	[OVER]	GO:0031965	nuclear membrane	CELLULAR_COMPONENT	0.0233512	0.00118246	10	56	1465	29060
yellow module	[OVER]	GO:0043005	neuron projection	CELLULAR_COMPONENT	0.0240396	0.00122334	7	28	1468	29088
yellow module	[OVER]	GO:0005847	mRNA cleavage and polyadenylation specificity factor complex	CELLULAR_COMPONENT	0.0261384	0.00135195	4	7	1471	29109
yellow module	[OVER]	GO:0016604	nuclear body	CELLULAR_COMPONENT	0.0319048	0.00168747	17	136	1458	28980
yellow module	[OVER]	GO:0034399	nuclear periphery	CELLULAR_COMPONENT	0.0361532	0.00193328	8	40	1467	29076
yellow module	[OVER]	GO:0030139	endocytic vesicle	CELLULAR_COMPONENT	0.0373899	0.00202436	7	31	1468	29085
yellow module	[OVER]	GO:0005802	trans-Golgi network	CELLULAR_COMPONENT	0.0383928	0.00210349	26	262	1449	28854
yellow module	[OVER]	GO:0035101	FACT complex	CELLULAR_COMPONENT	0.0400721	0.00232336	2	0	1473	29116
yellow module	[OVER]	GO:0042735	endosperm protein body	CELLULAR_COMPONENT	0.0400721	0.00232336	2	0	1473	29116
yellow module	[OVER]	GO:0042564	NLS-dependent protein nuclear import complex	CELLULAR_COMPONENT	0.0400721	0.00232336	2	0	1473	29116
yellow module	[OVER]	GO:0008023	transcription elongation factor complex	CELLULAR_COMPONENT	0.0458548	0.00272367	6	24	1469	29092
yellow module	[OVER]	GO:0000118	histone deacetylase complex	CELLULAR_COMPONENT	0.0458548	0.00272367	6	24	1469	29092
yellow module	[OVER]	GO:0030684	preribosome	CELLULAR_COMPONENT	0.047453	0.00284631	10	64	1465	29052
yellow module	[OVER]	GO:0000428	DNA-directed RNA polymerase complex	CELLULAR_COMPONENT	0.0483913	0.00293893	17	148	1458	28968
yellow module	[OVER]	GO:0005488	binding	MOLECULAR_FUNCTION	3.1754e-47	5.29807e-51	989	13729	486	15387
yellow module	[OVER]	GO:0005515	protein binding	MOLECULAR_FUNCTION	8.29455e-46	3.45981e-49	482	4810	993	24306
yellow module	[OVER]	GO:0003723	RNA binding	MOLECULAR_FUNCTION	6.39719e-38	6.40413e-41	252	1900	1223	27216
yellow module	[OVER]	GO:0003676	nucleic acid binding	MOLECULAR_FUNCTION	1.59534e-35	2.3956e-38	445	4717	1030	24399
yellow module	[OVER]	GO:1901363	heterocyclic compound binding	MOLECULAR_FUNCTION	4.2641e-26	8.53744e-29	651	8736	824	20380
yellow module	[OVER]	GO:0140640	catalytic activity, acting on a nucleic acid	MOLECULAR_FUNCTION	4.38537e-26	9.1461e-29	142	917	1333	28199
yellow module	[OVER]	GO:0097159	organic cyclic compound binding	MOLECULAR_FUNCTION	5.58028e-26	1.2278e-28	651	8746	824	20370
yellow module	[OVER]	GO:0004519	endonuclease activity	MOLECULAR_FUNCTION	1.86645e-25	4.81185e-28	108	573	1367	28543
yellow module	[OVER]	GO:0004518	nuclease activity	MOLECULAR_FUNCTION	1.64779e-22	4.81127e-25	123	793	1352	28323
yellow module	[OVER]	GO:0140657	ATP-dependent activity	MOLECULAR_FUNCTION	6.71637e-21	2.12916e-23	134	960	1341	28156
yellow module	[OVER]	GO:0140097	catalytic activity, acting on DNA	MOLECULAR_FUNCTION	2.34937e-17	1.03876e-19	73	380	1402	28736
yellow module	[OVER]	GO:0016787	hydrolase activity	MOLECULAR_FUNCTION	4.08499e-17	1.84024e-19	345	4167	1130	24949
yellow module	[OVER]	GO:0016887	ATP hydrolysis activity	MOLECULAR_FUNCTION	4.33931e-16	1.99101e-18	100	697	1375	28419
yellow module	[OVER]	GO:0017111	ribonucleoside triphosphate phosphatase activity	MOLECULAR_FUNCTION	3.58249e-15	1.7633e-17	118	938	1357	28178
yellow module	[OVER]	GO:0016818	hydrolase activity, acting on acid anhydrides, in phosphorus-containing anhydrides	MOLECULAR_FUNCTION	2.16476e-14	1.10161e-16	122	1017	1353	28099
yellow module	[OVER]	GO:0016817	hydrolase activity, acting on acid anhydrides	MOLECULAR_FUNCTION	3.94344e-14	2.07255e-16	122	1023	1353	28093
yellow module	[OVER]	GO:0016462	pyrophosphatase activity	MOLECULAR_FUNCTION	7.9953e-14	4.26878e-16	120	1008	1355	28108
yellow module	[OVER]	GO:0043167	ion binding	MOLECULAR_FUNCTION	1.57808e-13	8.82051e-16	514	7326	961	21790
yellow module	[OVER]	GO:0032555	purine ribonucleotide binding	MOLECULAR_FUNCTION	4.72199e-12	3.07263e-14	271	3322	1204	25794
yellow module	[OVER]	GO:0035639	purine ribonucleoside triphosphate binding	MOLECULAR_FUNCTION	5.58921e-12	3.68355e-14	254	3057	1221	26059
yellow module	[OVER]	GO:0017076	purine nucleotide binding	MOLECULAR_FUNCTION	6.8335e-12	4.5606e-14	271	3332	1204	25784
yellow module	[OVER]	GO:0032559	adenyl ribonucleotide binding	MOLECULAR_FUNCTION	1.18289e-11	8.09185e-14	251	3032	1224	26084
yellow module	[OVER]	GO:0005524	ATP binding	MOLECULAR_FUNCTION	1.25386e-11	8.68197e-14	234	2767	1241	26349
yellow module	[OVER]	GO:0030554	adenyl nucleotide binding	MOLECULAR_FUNCTION	1.28662e-11	9.01608e-14	251	3040	1224	26076
yellow module	[OVER]	GO:0032553	ribonucleotide binding	MOLECULAR_FUNCTION	2.105e-11	1.5629e-13	271	3371	1204	25745
yellow module	[OVER]	GO:0097367	carbohydrate derivative binding	MOLECULAR_FUNCTION	2.84501e-11	2.1598e-13	273	3416	1202	25700
yellow module	[OVER]	GO:0008094	ATP-dependent activity, acting on DNA	MOLECULAR_FUNCTION	2.41871e-10	1.95725e-12	40	191	1435	28925
yellow module	[OVER]	GO:0016788	hydrolase activity, acting on ester bonds	MOLECULAR_FUNCTION	3.23447e-10	2.69831e-12	148	1557	1327	27559
yellow module	[OVER]	GO:0043168	anion binding	MOLECULAR_FUNCTION	8.03217e-10	7.16978e-12	296	3909	1179	25207
yellow module	[OVER]	GO:0140658	ATP-dependent chromatin remodeler activity	MOLECULAR_FUNCTION	8.08033e-10	7.41501e-12	18	32	1457	29084
yellow module	[OVER]	GO:0140098	catalytic activity, acting on RNA	MOLECULAR_FUNCTION	1.39519e-09	1.30359e-11	74	578	1401	28538
yellow module	[OVER]	GO:0004386	helicase activity	MOLECULAR_FUNCTION	3.70895e-09	3.71297e-11	43	243	1432	28873
yellow module	[OVER]	GO:1901265	nucleoside phosphate binding	MOLECULAR_FUNCTION	3.65406e-08	4.23721e-10	282	3830	1193	25286
yellow module	[OVER]	GO:0000166	nucleotide binding	MOLECULAR_FUNCTION	3.65406e-08	4.23721e-10	282	3830	1193	25286
yellow module	[OVER]	GO:0008186	ATP-dependent activity, acting on RNA	MOLECULAR_FUNCTION	1.0029e-07	1.22152e-09	25	100	1450	29016
yellow module	[OVER]	GO:0003724	RNA helicase activity	MOLECULAR_FUNCTION	1.0029e-07	1.22152e-09	25	100	1450	29016
yellow module	[OVER]	GO:0003824	catalytic activity	MOLECULAR_FUNCTION	1.30449e-07	1.65415e-09	702	11544	773	17572
yellow module	[OVER]	GO:0036094	small molecule binding	MOLECULAR_FUNCTION	1.64001e-07	2.10697e-09	291	4046	1184	25070
yellow module	[OVER]	GO:0042393	histone binding	MOLECULAR_FUNCTION	4.09048e-07	5.73288e-09	21	76	1454	29040
yellow module	[OVER]	GO:0016779	nucleotidyltransferase activity	MOLECULAR_FUNCTION	7.69468e-07	1.12336e-08	40	266	1435	28850
yellow module	[OVER]	GO:0019899	enzyme binding	MOLECULAR_FUNCTION	9.49067e-07	1.40139e-08	60	507	1415	28609
yellow module	[OVER]	GO:0046872	metal ion binding	MOLECULAR_FUNCTION	2.15448e-06	3.41495e-08	277	3929	1198	25187
yellow module	[OVER]	GO:0043169	cation binding	MOLECULAR_FUNCTION	2.4309e-06	3.89365e-08	279	3969	1196	25147
yellow module	[OVER]	GO:0003682	chromatin binding	MOLECULAR_FUNCTION	2.72158e-06	4.40466e-08	28	152	1447	28964
yellow module	[OVER]	GO:0008270	zinc ion binding	MOLECULAR_FUNCTION	3.77294e-06	6.20063e-08	111	1251	1364	27865
yellow module	[OVER]	GO:0051020	GTPase binding	MOLECULAR_FUNCTION	9.61393e-06	1.68426e-07	23	114	1452	29002
yellow module	[OVER]	GO:0008092	cytoskeletal protein binding	MOLECULAR_FUNCTION	1.08176e-05	1.9222e-07	45	356	1430	28760
yellow module	[OVER]	GO:0004843	cysteine-type deubiquitinase activity	MOLECULAR_FUNCTION	1.2551e-05	2.26162e-07	15	48	1460	29068
yellow module	[OVER]	GO:0003684	damaged DNA binding	MOLECULAR_FUNCTION	2.31116e-05	4.33812e-07	12	30	1463	29086
yellow module	[OVER]	GO:0140612	DNA damage sensor activity	MOLECULAR_FUNCTION	2.95075e-05	5.68636e-07	10	19	1465	29097
yellow module	[OVER]	GO:0140664	ATP-dependent DNA damage sensor activity	MOLECULAR_FUNCTION	2.95075e-05	5.68636e-07	10	19	1465	29097
yellow module	[OVER]	GO:0004402	histone acetyltransferase activity	MOLECULAR_FUNCTION	4.55274e-05	9.30526e-07	9	15	1466	29101
yellow module	[OVER]	GO:0061733	peptide-lysine-N-acetyltransferase activity	MOLECULAR_FUNCTION	4.55274e-05	9.30526e-07	9	15	1466	29101
yellow module	[OVER]	GO:0101005	deubiquitinase activity	MOLECULAR_FUNCTION	5.53475e-05	1.14047e-06	16	64	1459	29052
yellow module	[OVER]	GO:0034061	DNA polymerase activity	MOLECULAR_FUNCTION	5.74048e-05	1.18765e-06	20	100	1455	29016
yellow module	[OVER]	GO:0003729	mRNA binding	MOLECULAR_FUNCTION	6.5803e-05	1.38885e-06	55	514	1420	28602
yellow module	[OVER]	GO:0019783	ubiquitin-like protein peptidase activity	MOLECULAR_FUNCTION	9.18188e-05	1.99342e-06	17	76	1458	29040
yellow module	[OVER]	GO:0140299	small molecule sensor activity	MOLECULAR_FUNCTION	0.000148366	3.32948e-06	12	38	1463	29078
yellow module	[OVER]	GO:0044877	protein-containing complex binding	MOLECULAR_FUNCTION	0.000231123	5.418e-06	36	291	1439	28825
yellow module	[OVER]	GO:0008237	metallopeptidase activity	MOLECULAR_FUNCTION	0.000274252	6.58918e-06	21	124	1454	28992
yellow module	[OVER]	GO:0003677	DNA binding	MOLECULAR_FUNCTION	0.000277235	6.68397e-06	162	2213	1313	26903
yellow module	[OVER]	GO:0003964	RNA-directed DNA polymerase activity	MOLECULAR_FUNCTION	0.000307957	7.45037e-06	14	58	1461	29058
yellow module	[OVER]	GO:0003843	1,3-beta-D-glucan synthase activity	MOLECULAR_FUNCTION	0.000310067	7.579e-06	7	10	1468	29106
yellow module	[OVER]	GO:0034212	peptide N-acetyltransferase activity	MOLECULAR_FUNCTION	0.000318229	7.83161e-06	9	21	1466	29095
yellow module	[OVER]	GO:0031491	nucleosome binding	MOLECULAR_FUNCTION	0.000421083	1.05385e-05	8	16	1467	29100
yellow module	[OVER]	GO:0030276	clathrin binding	MOLECULAR_FUNCTION	0.000435371	1.10414e-05	11	36	1464	29080
yellow module	[OVER]	GO:0015631	tubulin binding	MOLECULAR_FUNCTION	0.000551062	1.43891e-05	25	176	1450	28940
yellow module	[OVER]	GO:0031267	small GTPase binding	MOLECULAR_FUNCTION	0.000665614	1.77134e-05	16	82	1459	29034
yellow module	[OVER]	GO:0016896	RNA exonuclease activity, producing 5'-phosphomonoesters	MOLECULAR_FUNCTION	0.00135088	3.96687e-05	9	27	1466	29089
yellow module	[OVER]	GO:0004222	metalloendopeptidase activity	MOLECULAR_FUNCTION	0.00172442	5.27957e-05	14	71	1461	29045
yellow module	[OVER]	GO:0004532	RNA exonuclease activity	MOLECULAR_FUNCTION	0.0019809	6.29617e-05	9	29	1466	29087
yellow module	[OVER]	GO:0000404	heteroduplex DNA loop binding	MOLECULAR_FUNCTION	0.00228337	7.46711e-05	4	2	1471	29114
yellow module	[OVER]	GO:0000285	1-phosphatidylinositol-3-phosphate 5-kinase activity	MOLECULAR_FUNCTION	0.00228337	7.46711e-05	4	2	1471	29114
yellow module	[OVER]	GO:0043813	phosphatidylinositol-3,5-bisphosphate 5-phosphatase activity	MOLECULAR_FUNCTION	0.00228337	7.46711e-05	4	2	1471	29114
yellow module	[OVER]	GO:0030983	mismatched DNA binding	MOLECULAR_FUNCTION	0.00228337	7.40244e-05	7	16	1468	29100
yellow module	[OVER]	GO:0003917	DNA topoisomerase type I (single strand cut, ATP-independent) activity	MOLECULAR_FUNCTION	0.00228337	7.46711e-05	4	2	1471	29114
yellow module	[OVER]	GO:0008017	microtubule binding	MOLECULAR_FUNCTION	0.0023379	7.68442e-05	22	161	1453	28955
yellow module	[OVER]	GO:0000175	3'-5'-RNA exonuclease activity	MOLECULAR_FUNCTION	0.00251788	8.36003e-05	8	23	1467	29093
yellow module	[OVER]	GO:0003916	DNA topoisomerase activity	MOLECULAR_FUNCTION	0.00375218	0.000133347	7	18	1468	29098
yellow module	[OVER]	GO:0016874	ligase activity	MOLECULAR_FUNCTION	0.00394517	0.00014218	34	320	1441	28796
yellow module	[OVER]	GO:0106018	phosphatidylinositol-3,5-bisphosphate phosphatase activity	MOLECULAR_FUNCTION	0.00455428	0.000167551	4	3	1471	29113
yellow module	[OVER]	GO:0032135	DNA insertion or deletion binding	MOLECULAR_FUNCTION	0.00455428	0.000167551	4	3	1471	29113
yellow module	[OVER]	GO:0008080	N-acetyltransferase activity	MOLECULAR_FUNCTION	0.00493654	0.000185321	13	71	1462	29045
yellow module	[OVER]	GO:0016886	ligase activity, forming phosphoric ester bonds	MOLECULAR_FUNCTION	0.0062979	0.000240631	5	8	1470	29108
yellow module	[OVER]	GO:0032266	phosphatidylinositol-3-phosphate binding	MOLECULAR_FUNCTION	0.00884679	0.000359467	5	9	1470	29107
yellow module	[OVER]	GO:0034237	protein kinase A regulatory subunit binding	MOLECULAR_FUNCTION	0.0101887	0.000431369	3	1	1472	29115
yellow module	[OVER]	GO:0051018	protein kinase A binding	MOLECULAR_FUNCTION	0.0101887	0.000431369	3	1	1472	29115
yellow module	[OVER]	GO:0008381	mechanosensitive monoatomic ion channel activity	MOLECULAR_FUNCTION	0.0117786	0.000517839	5	10	1470	29106
yellow module	[OVER]	GO:0031490	chromatin DNA binding	MOLECULAR_FUNCTION	0.0125196	0.000566081	7	24	1468	29092
yellow module	[OVER]	GO:0003697	single-stranded DNA binding	MOLECULAR_FUNCTION	0.0150062	0.000701049	13	83	1462	29033
yellow module	[OVER]	GO:0004540	RNA nuclease activity	MOLECULAR_FUNCTION	0.0151787	0.000712906	21	178	1454	28938
yellow module	[OVER]	GO:0042826	histone deacetylase binding	MOLECULAR_FUNCTION	0.015348	0.000723418	5	11	1470	29105
yellow module	[OVER]	GO:0003774	cytoskeletal motor activity	MOLECULAR_FUNCTION	0.0194399	0.000940612	13	86	1462	29030
yellow module	[OVER]	GO:0042800	histone H3K4 methyltransferase activity	MOLECULAR_FUNCTION	0.0208738	0.0010396	3	2	1472	29114
yellow module	[OVER]	GO:0010314	phosphatidylinositol-5-phosphate binding	MOLECULAR_FUNCTION	0.0208738	0.0010396	3	2	1472	29114
yellow module	[OVER]	GO:0002151	G-quadruplex RNA binding	MOLECULAR_FUNCTION	0.0208738	0.0010396	3	2	1472	29114
yellow module	[OVER]	GO:0003712	transcription coregulator activity	MOLECULAR_FUNCTION	0.0208738	0.00103595	18	140	1457	28976
yellow module	[OVER]	GO:0003714	transcription corepressor activity	MOLECULAR_FUNCTION	0.0232732	0.00117657	9	46	1466	29070
yellow module	[OVER]	GO:0017056	structural constituent of nuclear pore	MOLECULAR_FUNCTION	0.0243878	0.00124512	6	20	1469	29096
yellow module	[OVER]	GO:0003779	actin binding	MOLECULAR_FUNCTION	0.0252409	0.0012971	16	125	1459	28991
yellow module	[OVER]	GO:0000146	microfilament motor activity	MOLECULAR_FUNCTION	0.0261384	0.00135195	4	7	1471	29109
yellow module	[OVER]	GO:0008134	transcription factor binding	MOLECULAR_FUNCTION	0.0272603	0.0014168	15	114	1460	29002
yellow module	[OVER]	GO:0016410	N-acyltransferase activity	MOLECULAR_FUNCTION	0.0284533	0.00149067	13	91	1462	29025
yellow module	[OVER]	GO:0016796	exonuclease activity, active with either ribo- or deoxyribonucleic acids and producing 5'-phosphomonoesters	MOLECULAR_FUNCTION	0.0291081	0.00152741	9	48	1466	29068
yellow module	[OVER]	GO:0016307	obsolete phosphatidylinositol phosphate kinase activity	MOLECULAR_FUNCTION	0.0322173	0.00170668	5	14	1470	29102
yellow module	[OVER]	GO:0008233	peptidase activity	MOLECULAR_FUNCTION	0.0325898	0.00173053	63	814	1412	28302
yellow module	[OVER]	GO:0000049	tRNA binding	MOLECULAR_FUNCTION	0.0325898	0.00173185	9	49	1466	29067
yellow module	[OVER]	GO:0004579	dolichyl-diphosphooligosaccharide-protein glycotransferase activity	MOLECULAR_FUNCTION	0.0370805	0.00200452	3	3	1472	29113
yellow module	[OVER]	GO:0004576	oligosaccharyl transferase activity	MOLECULAR_FUNCTION	0.0370805	0.00200452	3	3	1472	29113
yellow module	[OVER]	GO:0051010	microtubule plus-end binding	MOLECULAR_FUNCTION	0.0370805	0.00200452	3	3	1472	29113
yellow module	[OVER]	GO:0034511	U3 snoRNA binding	MOLECULAR_FUNCTION	0.0370805	0.00200452	3	3	1472	29113
yellow module	[OVER]	GO:0016407	acetyltransferase activity	MOLECULAR_FUNCTION	0.038158	0.00207231	17	141	1458	28975
yellow module	[OVER]	GO:0004057	arginyl-tRNA--protein transferase activity	MOLECULAR_FUNCTION	0.0400721	0.00232336	2	0	1473	29116
yellow module	[OVER]	GO:0008452	RNA ligase activity	MOLECULAR_FUNCTION	0.0400721	0.00232336	2	0	1473	29116
yellow module	[OVER]	GO:0003972	RNA ligase (ATP) activity	MOLECULAR_FUNCTION	0.0400721	0.00232336	2	0	1473	29116
yellow module	[OVER]	GO:0070888	E-box binding	MOLECULAR_FUNCTION	0.0400721	0.00232336	2	0	1473	29116
yellow module	[OVER]	GO:1901981	phosphatidylinositol phosphate binding	MOLECULAR_FUNCTION	0.0423368	0.00247939	9	52	1466	29064
yellow module	[OVER]	GO:0070566	adenylyltransferase activity	MOLECULAR_FUNCTION	0.0460814	0.00275033	7	33	1468	29083
yellow module	[UNDER]	GO:0044550	secondary metabolite biosynthetic process	BIOLOGICAL_PROCESS	0.0019809	6.28784e-05	0	212	1475	28904
yellow module	[UNDER]	GO:0019748	secondary metabolic process	BIOLOGICAL_PROCESS	0.0279183	0.00146031	6	370	1469	28746
yellow module	[UNDER]	GO:0097237	cellular response to toxic substance	BIOLOGICAL_PROCESS	0.0383928	0.00210429	3	261	1472	28855
yellow module	[UNDER]	GO:0098754	detoxification	BIOLOGICAL_PROCESS	0.0432723	0.0025414	5	321	1470	28795
yellow module	[UNDER]	GO:1990748	cellular detoxification	BIOLOGICAL_PROCESS	0.0477176	0.00288595	3	248	1472	28868
yellow module	[UNDER]	GO:0031224	obsolete intrinsic component of membrane	CELLULAR_COMPONENT	1.84775e-09	1.77268e-11	284	7851	1191	21265
yellow module	[UNDER]	GO:0016021	membrane	CELLULAR_COMPONENT	7.46521e-09	7.72241e-11	283	7755	1192	21361
yellow module	[UNDER]	GO:0016020	membrane	CELLULAR_COMPONENT	0.00337537	0.000117984	455	10402	1020	18714
yellow module	[UNDER]	GO:0005840	ribosome	CELLULAR_COMPONENT	0.0477176	0.00287615	13	558	1462	28558
yellow module	[UNDER]	GO:0016491	oxidoreductase activity	MOLECULAR_FUNCTION	7.61239e-09	7.93818e-11	40	1905	1435	27211
yellow module	[UNDER]	GO:0046906	tetrapyrrole binding	MOLECULAR_FUNCTION	0.000389334	9.67894e-06	6	510	1469	28606
yellow module	[UNDER]	GO:0004497	monooxygenase activity	MOLECULAR_FUNCTION	0.00161904	4.87591e-05	3	349	1472	28767
yellow module	[UNDER]	GO:0020037	heme binding	MOLECULAR_FUNCTION	0.00207361	6.64275e-05	6	458	1469	28658
yellow module	[UNDER]	GO:0016705	oxidoreductase activity, acting on paired donors, with incorporation or reduction of molecular oxygen	MOLECULAR_FUNCTION	0.0101887	0.000431788	6	405	1469	28711
yellow module	[UNDER]	GO:0003700	DNA-binding transcription factor activity	MOLECULAR_FUNCTION	0.0148083	0.000686863	42	1356	1433	27760
yellow module	[UNDER]	GO:0009055	electron transfer activity	MOLECULAR_FUNCTION	0.0435211	0.0025656	1	181	1474	28935
black module	[OVER]	GO:0034641	cellular nitrogen compound metabolic process	BIOLOGICAL_PROCESS	2.04008e-58	1.70191e-62	507	6511	617	22956
black module	[OVER]	GO:0006807	nitrogen compound metabolic process	BIOLOGICAL_PROCESS	5.11364e-44	3.41279e-47	648	10615	476	18852
black module	[OVER]	GO:0006139	nucleobase-containing compound metabolic process	BIOLOGICAL_PROCESS	2.6811e-37	2.56812e-40	404	5512	720	23955
black module	[OVER]	GO:0046483	heterocycle metabolic process	BIOLOGICAL_PROCESS	2.44335e-36	3.26134e-39	420	5905	704	23562
black module	[OVER]	GO:0090304	nucleic acid metabolic process	BIOLOGICAL_PROCESS	1.5402e-34	2.3128e-37	369	4961	755	24506
black module	[OVER]	GO:0071840	cellular component organization or biogenesis	BIOLOGICAL_PROCESS	1.18605e-33	1.87994e-36	304	3724	820	25743
black module	[OVER]	GO:0006725	cellular aromatic compound metabolic process	BIOLOGICAL_PROCESS	2.24524e-33	3.74613e-36	420	6093	704	23374
black module	[OVER]	GO:0044260	obsolete cellular macromolecule metabolic process	BIOLOGICAL_PROCESS	4.06299e-33	7.11795e-36	347	4595	777	24872
black module	[OVER]	GO:0043604	amide biosynthetic process	BIOLOGICAL_PROCESS	1.23102e-32	2.46471e-35	133	941	991	28526
black module	[OVER]	GO:0043603	amide metabolic process	BIOLOGICAL_PROCESS	1.44139e-32	3.00615e-35	145	1107	979	28360
black module	[OVER]	GO:0006260	DNA replication	BIOLOGICAL_PROCESS	5.56431e-32	1.25333e-34	66	211	1058	29256
black module	[OVER]	GO:1901360	organic cyclic compound metabolic process	BIOLOGICAL_PROCESS	4.20885e-31	9.8313e-34	420	6238	704	23229
black module	[OVER]	GO:0009987	cellular process	BIOLOGICAL_PROCESS	6.94888e-31	1.7391e-33	809	15934	315	13533
black module	[OVER]	GO:0043170	macromolecule metabolic process	BIOLOGICAL_PROCESS	8.67635e-31	2.24382e-33	584	10035	540	19432
black module	[OVER]	GO:0034645	obsolete cellular macromolecule biosynthetic process	BIOLOGICAL_PROCESS	3.4326e-30	9.16352e-33	248	2865	876	26602
black module	[OVER]	GO:0006412	translation	BIOLOGICAL_PROCESS	2.22978e-29	6.32456e-32	120	848	1004	28619
black module	[OVER]	GO:0044238	primary metabolic process	BIOLOGICAL_PROCESS	2.4064e-29	7.02629e-32	665	12191	459	17276
black module	[OVER]	GO:0043043	peptide biosynthetic process	BIOLOGICAL_PROCESS	8.2084e-29	2.46519e-31	120	862	1004	28605
black module	[OVER]	GO:0006261	DNA-templated DNA replication	BIOLOGICAL_PROCESS	1.88086e-28	5.96252e-31	52	136	1072	29331
black module	[OVER]	GO:0006518	peptide metabolic process	BIOLOGICAL_PROCESS	2.01481e-28	6.55523e-31	128	982	996	28485
black module	[OVER]	GO:0022613	ribonucleoprotein complex biogenesis	BIOLOGICAL_PROCESS	1.85558e-27	6.50156e-30	85	458	1039	29009
black module	[OVER]	GO:0071704	organic substance metabolic process	BIOLOGICAL_PROCESS	1.92495e-27	6.90522e-30	684	12861	440	16606
black module	[OVER]	GO:0044237	cellular metabolic process	BIOLOGICAL_PROCESS	5.04719e-26	1.89475e-28	642	11901	482	17566
black module	[OVER]	GO:0042254	ribosome biogenesis	BIOLOGICAL_PROCESS	4.68337e-25	1.87538e-27	72	356	1052	29111
black module	[OVER]	GO:0006259	DNA metabolic process	BIOLOGICAL_PROCESS	8.6958e-25	3.55464e-27	118	941	1006	28526
black module	[OVER]	GO:1901566	organonitrogen compound biosynthetic process	BIOLOGICAL_PROCESS	1.70204e-24	7.38352e-27	180	1922	944	27545
black module	[OVER]	GO:0010467	gene expression	BIOLOGICAL_PROCESS	2.29848e-24	1.01626e-26	308	4337	816	25130
black module	[OVER]	GO:0016043	cellular component organization	BIOLOGICAL_PROCESS	4.38341e-24	1.97467e-26	259	3389	865	26078
black module	[OVER]	GO:0044271	cellular nitrogen compound biosynthetic process	BIOLOGICAL_PROCESS	2.87206e-22	1.31779e-24	285	4012	839	25455
black module	[OVER]	GO:0009059	macromolecule biosynthetic process	BIOLOGICAL_PROCESS	1.8947e-21	8.85151e-24	283	4022	841	25445
black module	[OVER]	GO:0006974	DNA damage response	BIOLOGICAL_PROCESS	3.44036e-21	1.63594e-23	79	508	1045	28959
black module	[OVER]	GO:0006996	organelle organization	BIOLOGICAL_PROCESS	1.66647e-20	8.34139e-23	161	1771	963	27696
black module	[OVER]	GO:0044249	cellular biosynthetic process	BIOLOGICAL_PROCESS	4.02476e-20	2.08172e-22	353	5589	771	23878
black module	[OVER]	GO:1901576	organic substance biosynthetic process	BIOLOGICAL_PROCESS	4.6647e-20	2.45163e-22	359	5729	765	23738
black module	[OVER]	GO:0034660	ncRNA metabolic process	BIOLOGICAL_PROCESS	6.05057e-20	3.23047e-22	82	575	1042	28892
black module	[OVER]	GO:0008152	metabolic process	BIOLOGICAL_PROCESS	1.00639e-19	5.54115e-22	706	14201	418	15266
black module	[OVER]	GO:0006281	DNA repair	BIOLOGICAL_PROCESS	1.52684e-19	8.66149e-22	70	433	1054	29034
black module	[OVER]	GO:0044085	cellular component biogenesis	BIOLOGICAL_PROCESS	2.28171e-19	1.3134e-21	146	1564	978	27903
black module	[OVER]	GO:0009058	biosynthetic process	BIOLOGICAL_PROCESS	4.4269e-19	2.62209e-21	362	5875	762	23592
black module	[OVER]	GO:0034470	ncRNA processing	BIOLOGICAL_PROCESS	5.36758e-19	3.22404e-21	71	457	1053	29010
black module	[OVER]	GO:0016070	RNA metabolic process	BIOLOGICAL_PROCESS	7.53058e-19	4.58607e-21	281	4164	843	25303
black module	[OVER]	GO:0006364	rRNA processing	BIOLOGICAL_PROCESS	3.03814e-17	1.9009e-19	50	247	1074	29220
black module	[OVER]	GO:0016072	rRNA metabolic process	BIOLOGICAL_PROCESS	9.40231e-17	6.11813e-19	50	255	1074	29212
black module	[OVER]	GO:0051276	chromosome organization	BIOLOGICAL_PROCESS	6.31966e-16	4.27039e-18	64	437	1060	29030
black module	[OVER]	GO:0043933	protein-containing complex organization	BIOLOGICAL_PROCESS	9.8383e-16	7.05843e-18	90	808	1034	28659
black module	[OVER]	GO:0071826	protein-RNA complex organization	BIOLOGICAL_PROCESS	3.50963e-15	2.57652e-17	40	176	1084	29291
black module	[OVER]	GO:0006302	double-strand break repair	BIOLOGICAL_PROCESS	5.76691e-15	4.32987e-17	32	106	1092	29361
black module	[OVER]	GO:0009451	RNA modification	BIOLOGICAL_PROCESS	6.25659e-15	4.74973e-17	81	700	1043	28767
black module	[OVER]	GO:0042274	ribosomal small subunit biogenesis	BIOLOGICAL_PROCESS	1.44068e-14	1.14177e-16	26	64	1098	29403
black module	[OVER]	GO:0065003	protein-containing complex assembly	BIOLOGICAL_PROCESS	3.39549e-14	2.71934e-16	81	724	1043	28743
black module	[OVER]	GO:0006270	DNA replication initiation	BIOLOGICAL_PROCESS	8.41266e-14	6.87779e-16	18	22	1106	29445
black module	[OVER]	GO:0007049	cell cycle	BIOLOGICAL_PROCESS	1.54435e-13	1.27547e-15	80	731	1044	28736
black module	[OVER]	GO:0006396	RNA processing	BIOLOGICAL_PROCESS	1.80788e-13	1.5082e-15	94	951	1030	28516
black module	[OVER]	GO:0022618	protein-RNA complex assembly	BIOLOGICAL_PROCESS	1.8438e-13	1.55355e-15	37	171	1087	29296
black module	[OVER]	GO:0051052	regulation of DNA metabolic process	BIOLOGICAL_PROCESS	2.96917e-13	2.5513e-15	36	164	1088	29303
black module	[OVER]	GO:0000724	double-strand break repair via homologous recombination	BIOLOGICAL_PROCESS	1.08472e-12	9.50164e-15	24	65	1100	29402
black module	[OVER]	GO:0000725	recombinational repair	BIOLOGICAL_PROCESS	1.85521e-12	1.64055e-14	24	67	1100	29400
black module	[OVER]	GO:0022402	cell cycle process	BIOLOGICAL_PROCESS	3.99965e-12	3.63696e-14	65	554	1059	28913
black module	[OVER]	GO:0033260	nuclear DNA replication	BIOLOGICAL_PROCESS	3.99965e-12	3.63523e-14	16	20	1108	29447
black module	[OVER]	GO:0090305	nucleic acid phosphodiester bond hydrolysis	BIOLOGICAL_PROCESS	4.85485e-12	4.45511e-14	86	880	1038	28587
black module	[OVER]	GO:1901564	organonitrogen compound metabolic process	BIOLOGICAL_PROCESS	1.34858e-11	1.27129e-13	357	6474	767	22993
black module	[OVER]	GO:0022607	cellular component assembly	BIOLOGICAL_PROCESS	5.45782e-11	5.19055e-13	94	1053	1030	28414
black module	[OVER]	GO:1903047	mitotic cell cycle process	BIOLOGICAL_PROCESS	1.47721e-10	1.44185e-12	44	307	1080	29160
black module	[OVER]	GO:0042255	ribosome assembly	BIOLOGICAL_PROCESS	2.27227e-10	2.23682e-12	22	71	1102	29396
black module	[OVER]	GO:0140694	non-membrane-bounded organelle assembly	BIOLOGICAL_PROCESS	1.24274e-09	1.26482e-11	29	147	1095	29320
black module	[OVER]	GO:0030490	maturation of SSU-rRNA	BIOLOGICAL_PROCESS	1.63904e-09	1.68183e-11	18	48	1106	29419
black module	[OVER]	GO:0042273	ribosomal large subunit biogenesis	BIOLOGICAL_PROCESS	2.20691e-09	2.28295e-11	21	73	1103	29394
black module	[OVER]	GO:0006310	DNA recombination	BIOLOGICAL_PROCESS	3.41916e-09	3.56548e-11	39	275	1085	29192
black module	[OVER]	GO:0019538	protein metabolic process	BIOLOGICAL_PROCESS	6.9076e-09	7.31847e-11	285	5140	839	24327
black module	[OVER]	GO:0044786	cell cycle DNA replication	BIOLOGICAL_PROCESS	7.37838e-09	7.94037e-11	21	79	1103	29388
black module	[OVER]	GO:0033554	cellular response to stress	BIOLOGICAL_PROCESS	8.21993e-09	8.98316e-11	98	1242	1026	28225
black module	[OVER]	GO:0010212	response to ionizing radiation	BIOLOGICAL_PROCESS	8.83229e-09	9.72606e-11	17	47	1107	29420
black module	[OVER]	GO:0000278	mitotic cell cycle	BIOLOGICAL_PROCESS	1.08302e-08	1.20164e-10	46	385	1078	29082
black module	[OVER]	GO:0006325	chromatin organization	BIOLOGICAL_PROCESS	8.34971e-08	9.61258e-10	50	474	1074	28993
black module	[OVER]	GO:0000462	maturation of SSU-rRNA from tricistronic rRNA transcript (SSU-rRNA, 5.8S rRNA, LSU-rRNA)	BIOLOGICAL_PROCESS	9.76348e-08	1.13216e-09	14	34	1110	29433
black module	[OVER]	GO:0000028	ribosomal small subunit assembly	BIOLOGICAL_PROCESS	1.26003e-07	1.48215e-09	12	22	1112	29445
black module	[OVER]	GO:0070925	organelle assembly	BIOLOGICAL_PROCESS	2.34366e-07	2.79589e-09	32	229	1092	29238
black module	[OVER]	GO:0043414	macromolecule methylation	BIOLOGICAL_PROCESS	3.44053e-07	4.27663e-09	36	288	1088	29179
black module	[OVER]	GO:0000018	regulation of DNA recombination	BIOLOGICAL_PROCESS	5.3316e-07	6.76068e-09	11	20	1113	29447
black module	[OVER]	GO:1902969	mitotic DNA replication	BIOLOGICAL_PROCESS	6.13792e-07	7.83433e-09	9	10	1115	29457
black module	[OVER]	GO:0002181	cytoplasmic translation	BIOLOGICAL_PROCESS	9.25855e-07	1.19719e-08	19	88	1105	29379
black module	[OVER]	GO:0045005	DNA-templated DNA replication maintenance of fidelity	BIOLOGICAL_PROCESS	2.82514e-06	3.81807e-08	9	13	1115	29454
black module	[OVER]	GO:0007005	mitochondrion organization	BIOLOGICAL_PROCESS	3.42418e-06	4.65623e-08	27	193	1097	29274
black module	[OVER]	GO:0051649	establishment of localization in cell	BIOLOGICAL_PROCESS	4.16956e-06	5.70458e-08	73	942	1051	28525
black module	[OVER]	GO:0017038	protein import	BIOLOGICAL_PROCESS	4.82271e-06	6.63842e-08	21	122	1103	29345
black module	[OVER]	GO:0033365	protein localization to organelle	BIOLOGICAL_PROCESS	5.22831e-06	7.24035e-08	39	371	1085	29096
black module	[OVER]	GO:0006275	regulation of DNA replication	BIOLOGICAL_PROCESS	6.13749e-06	8.5506e-08	16	70	1108	29397
black module	[OVER]	GO:0046907	intracellular transport	BIOLOGICAL_PROCESS	8.83483e-06	1.26033e-07	68	870	1056	28597
black module	[OVER]	GO:2001252	positive regulation of chromosome organization	BIOLOGICAL_PROCESS	9.49465e-06	1.36238e-07	11	29	1113	29438
black module	[OVER]	GO:0071897	DNA biosynthetic process	BIOLOGICAL_PROCESS	1.13171e-05	1.64276e-07	24	167	1100	29300
black module	[OVER]	GO:0072594	establishment of protein localization to organelle	BIOLOGICAL_PROCESS	1.26021e-05	1.86083e-07	33	294	1091	29173
black module	[OVER]	GO:0006297	nucleotide-excision repair, DNA gap filling	BIOLOGICAL_PROCESS	1.26021e-05	1.85471e-07	6	3	1118	29464
black module	[OVER]	GO:0006886	intracellular protein transport	BIOLOGICAL_PROCESS	1.42246e-05	2.11227e-07	52	596	1072	28871
black module	[OVER]	GO:0033044	regulation of chromosome organization	BIOLOGICAL_PROCESS	1.44318e-05	2.15508e-07	21	132	1103	29335
black module	[OVER]	GO:0006479	protein methylation	BIOLOGICAL_PROCESS	2.08169e-05	3.17801e-07	22	148	1102	29319
black module	[OVER]	GO:0008213	protein alkylation	BIOLOGICAL_PROCESS	2.08169e-05	3.17801e-07	22	148	1102	29319
black module	[OVER]	GO:0006268	DNA unwinding involved in DNA replication	BIOLOGICAL_PROCESS	2.91042e-05	4.49177e-07	6	4	1118	29463
black module	[OVER]	GO:0009790	embryo development	BIOLOGICAL_PROCESS	2.92803e-05	4.54336e-07	44	481	1080	28986
black module	[OVER]	GO:0032508	DNA duplex unwinding	BIOLOGICAL_PROCESS	3.38576e-05	5.28187e-07	18	104	1106	29363
black module	[OVER]	GO:0032392	DNA geometric change	BIOLOGICAL_PROCESS	4.26155e-05	6.75478e-07	18	106	1106	29361
black module	[OVER]	GO:0016570	histone modification	BIOLOGICAL_PROCESS	4.30872e-05	6.86548e-07	29	253	1095	29214
black module	[OVER]	GO:0042770	signal transduction in response to DNA damage	BIOLOGICAL_PROCESS	4.9767e-05	7.97136e-07	10	28	1114	29439
black module	[OVER]	GO:0009892	negative regulation of metabolic process	BIOLOGICAL_PROCESS	5.02132e-05	8.08471e-07	67	899	1057	28568
black module	[OVER]	GO:0006413	translational initiation	BIOLOGICAL_PROCESS	5.77945e-05	9.45001e-07	21	146	1103	29321
black module	[OVER]	GO:0010332	response to gamma radiation	BIOLOGICAL_PROCESS	5.87841e-05	9.7099e-07	8	15	1116	29452
black module	[OVER]	GO:0010833	telomere maintenance via telomere lengthening	BIOLOGICAL_PROCESS	5.87841e-05	9.7099e-07	8	15	1116	29452
black module	[OVER]	GO:0006289	nucleotide-excision repair	BIOLOGICAL_PROCESS	6.43291e-05	1.06795e-06	12	46	1112	29421
black module	[OVER]	GO:0051301	cell division	BIOLOGICAL_PROCESS	7.54908e-05	1.25954e-06	40	429	1084	29038
black module	[OVER]	GO:0051054	positive regulation of DNA metabolic process	BIOLOGICAL_PROCESS	9.20273e-05	1.56616e-06	12	48	1112	29419
black module	[OVER]	GO:0043412	macromolecule modification	BIOLOGICAL_PROCESS	0.000101352	1.73331e-06	215	4081	909	25386
black module	[OVER]	GO:0009553	embryo sac development	BIOLOGICAL_PROCESS	0.000107315	1.87109e-06	20	140	1104	29327
black module	[OVER]	GO:0016571	histone methylation	BIOLOGICAL_PROCESS	0.00012098	2.13795e-06	18	116	1106	29351
black module	[OVER]	GO:0071103	DNA conformation change	BIOLOGICAL_PROCESS	0.00012098	2.13963e-06	22	168	1102	29299
black module	[OVER]	GO:0018022	peptidyl-lysine methylation	BIOLOGICAL_PROCESS	0.000137431	2.44204e-06	17	105	1107	29362
black module	[OVER]	GO:0090329	regulation of DNA-templated DNA replication	BIOLOGICAL_PROCESS	0.000151179	2.71156e-06	13	61	1111	29406
black module	[OVER]	GO:0045184	establishment of protein localization	BIOLOGICAL_PROCESS	0.000174617	3.17564e-06	65	901	1059	28566
black module	[OVER]	GO:0032259	methylation	BIOLOGICAL_PROCESS	0.000199087	3.67049e-06	47	571	1077	28896
black module	[OVER]	GO:0048519	negative regulation of biological process	BIOLOGICAL_PROCESS	0.000206277	3.82026e-06	97	1541	1027	27926
black module	[OVER]	GO:0001732	formation of cytoplasmic translation initiation complex	BIOLOGICAL_PROCESS	0.000239656	4.51842e-06	7	13	1117	29454
black module	[OVER]	GO:0006626	protein targeting to mitochondrion	BIOLOGICAL_PROCESS	0.00027493	5.29814e-06	12	55	1112	29412
black module	[OVER]	GO:0072655	establishment of protein localization to mitochondrion	BIOLOGICAL_PROCESS	0.00027493	5.29814e-06	12	55	1112	29412
black module	[OVER]	GO:0018205	peptidyl-lysine modification	BIOLOGICAL_PROCESS	0.00027493	5.23073e-06	25	222	1099	29245
black module	[OVER]	GO:0006312	mitotic recombination	BIOLOGICAL_PROCESS	0.00027493	5.22564e-06	8	20	1116	29447
black module	[OVER]	GO:0070585	protein localization to mitochondrion	BIOLOGICAL_PROCESS	0.00027493	5.29814e-06	12	55	1112	29412
black module	[OVER]	GO:0032200	telomere organization	BIOLOGICAL_PROCESS	0.000283266	5.48242e-06	16	100	1108	29367
black module	[OVER]	GO:0007004	telomere maintenance via telomerase	BIOLOGICAL_PROCESS	0.000331918	6.56249e-06	7	14	1117	29453
black module	[OVER]	GO:0044770	cell cycle phase transition	BIOLOGICAL_PROCESS	0.000335156	6.65446e-06	18	127	1106	29340
black module	[OVER]	GO:0010564	regulation of cell cycle process	BIOLOGICAL_PROCESS	0.000335306	6.68542e-06	23	196	1101	29271
black module	[OVER]	GO:0000280	nuclear division	BIOLOGICAL_PROCESS	0.000337783	6.76298e-06	27	256	1097	29211
black module	[OVER]	GO:0010501	RNA secondary structure unwinding	BIOLOGICAL_PROCESS	0.000362073	7.27952e-06	12	57	1112	29410
black module	[OVER]	GO:0000727	double-strand break repair via break-induced replication	BIOLOGICAL_PROCESS	0.000366173	7.3925e-06	5	4	1119	29463
black module	[OVER]	GO:0046545	development of primary female sexual characteristics	BIOLOGICAL_PROCESS	0.000427097	8.80061e-06	4	1	1120	29466
black module	[OVER]	GO:0008585	female gonad development	BIOLOGICAL_PROCESS	0.000427097	8.80061e-06	4	1	1120	29466
black module	[OVER]	GO:0010605	negative regulation of macromolecule metabolic process	BIOLOGICAL_PROCESS	0.000452571	9.43879e-06	61	852	1063	28615
black module	[OVER]	GO:0000731	DNA synthesis involved in DNA repair	BIOLOGICAL_PROCESS	0.000617052	1.29721e-05	7	16	1117	29451
black module	[OVER]	GO:0071514	genomic imprinting	BIOLOGICAL_PROCESS	0.000665737	1.41623e-05	6	10	1118	29457
black module	[OVER]	GO:0006349	regulation of gene expression by genomic imprinting	BIOLOGICAL_PROCESS	0.000665737	1.41623e-05	6	10	1118	29457
black module	[OVER]	GO:0006269	DNA replication, synthesis of RNA primer	BIOLOGICAL_PROCESS	0.000671264	1.43358e-05	5	5	1119	29462
black module	[OVER]	GO:0000723	telomere maintenance	BIOLOGICAL_PROCESS	0.000715376	1.53376e-05	15	97	1109	29370
black module	[OVER]	GO:0060255	regulation of macromolecule metabolic process	BIOLOGICAL_PROCESS	0.000785185	1.68998e-05	176	3334	948	26133
black module	[OVER]	GO:0019222	regulation of metabolic process	BIOLOGICAL_PROCESS	0.000788655	1.70403e-05	188	3604	936	25863
black module	[OVER]	GO:0006839	mitochondrial transport	BIOLOGICAL_PROCESS	0.000812514	1.76775e-05	16	111	1108	29356
black module	[OVER]	GO:0015031	protein transport	BIOLOGICAL_PROCESS	0.000812514	1.76913e-05	61	871	1063	28596
black module	[OVER]	GO:0006399	tRNA metabolic process	BIOLOGICAL_PROCESS	0.000827045	1.81457e-05	26	256	1098	29211
black module	[OVER]	GO:0015833	peptide transport	BIOLOGICAL_PROCESS	0.000849087	1.87002e-05	40	488	1084	28979
black module	[OVER]	GO:0051053	negative regulation of DNA metabolic process	BIOLOGICAL_PROCESS	0.000901997	1.99407e-05	10	43	1114	29424
black module	[OVER]	GO:0051641	cellular localization	BIOLOGICAL_PROCESS	0.000914249	2.02878e-05	85	1356	1039	28111
black module	[OVER]	GO:1904356	regulation of telomere maintenance via telomere lengthening	BIOLOGICAL_PROCESS	0.000952043	2.12059e-05	6	11	1118	29456
black module	[OVER]	GO:0008104	protein localization	BIOLOGICAL_PROCESS	0.00110497	2.47044e-05	68	1022	1056	28445
black module	[OVER]	GO:1902315	nuclear cell cycle DNA replication initiation	BIOLOGICAL_PROCESS	0.00111716	2.56294e-05	4	2	1120	29465
black module	[OVER]	GO:1902292	cell cycle DNA replication initiation	BIOLOGICAL_PROCESS	0.00111716	2.56294e-05	4	2	1120	29465
black module	[OVER]	GO:1902975	mitotic DNA replication initiation	BIOLOGICAL_PROCESS	0.00111716	2.56294e-05	4	2	1120	29465
black module	[OVER]	GO:0046660	female sex differentiation	BIOLOGICAL_PROCESS	0.00111716	2.56294e-05	4	2	1120	29465
black module	[OVER]	GO:0044772	mitotic cell cycle phase transition	BIOLOGICAL_PROCESS	0.00124648	2.88042e-05	15	103	1109	29364
black module	[OVER]	GO:0048523	negative regulation of cellular process	BIOLOGICAL_PROCESS	0.00129703	3.00804e-05	71	1088	1053	28379
black module	[OVER]	GO:2000113	obsolete negative regulation of cellular macromolecule biosynthetic process	BIOLOGICAL_PROCESS	0.00131293	3.05898e-05	33	379	1091	29088
black module	[OVER]	GO:0048285	organelle fission	BIOLOGICAL_PROCESS	0.00131293	3.07345e-05	29	312	1095	29155
black module	[OVER]	GO:0022414	reproductive process	BIOLOGICAL_PROCESS	0.00131293	3.07778e-05	100	1688	1024	27779
black module	[OVER]	GO:0060249	anatomical structure homeostasis	BIOLOGICAL_PROCESS	0.00161342	3.82256e-05	9	37	1115	29430
black module	[OVER]	GO:0000027	ribosomal large subunit assembly	BIOLOGICAL_PROCESS	0.00164148	3.91828e-05	8	28	1116	29439
black module	[OVER]	GO:0006338	chromatin remodeling	BIOLOGICAL_PROCESS	0.00164148	3.93013e-05	22	206	1102	29261
black module	[OVER]	GO:0002183	cytoplasmic translational initiation	BIOLOGICAL_PROCESS	0.00171955	4.13139e-05	7	20	1117	29447
black module	[OVER]	GO:0006473	protein acetylation	BIOLOGICAL_PROCESS	0.00175105	4.2305e-05	14	94	1110	29373
black module	[OVER]	GO:0031297	replication fork processing	BIOLOGICAL_PROCESS	0.00175105	4.2363e-05	5	7	1119	29460
black module	[OVER]	GO:0042886	amide transport	BIOLOGICAL_PROCESS	0.00177946	4.33821e-05	40	506	1084	28961
black module	[OVER]	GO:0031058	obsolete positive regulation of histone modification	BIOLOGICAL_PROCESS	0.00177946	4.3644e-05	6	13	1118	29454
black module	[OVER]	GO:0000003	reproduction	BIOLOGICAL_PROCESS	0.00178832	4.41597e-05	100	1704	1024	27763
black module	[OVER]	GO:0018130	heterocycle biosynthetic process	BIOLOGICAL_PROCESS	0.00179647	4.45107e-05	172	3300	952	26167
black module	[OVER]	GO:0006913	nucleocytoplasmic transport	BIOLOGICAL_PROCESS	0.00193744	4.81652e-05	19	164	1105	29303
black module	[OVER]	GO:0045004	DNA replication proofreading	BIOLOGICAL_PROCESS	0.00197692	4.94767e-05	3	0	1121	29467
black module	[OVER]	GO:0051130	positive regulation of cellular component organization	BIOLOGICAL_PROCESS	0.00201386	5.05691e-05	17	136	1107	29331
black module	[OVER]	GO:0031324	negative regulation of cellular metabolic process	BIOLOGICAL_PROCESS	0.00205295	5.17218e-05	45	605	1079	28862
black module	[OVER]	GO:0051321	meiotic cell cycle	BIOLOGICAL_PROCESS	0.00206834	5.22823e-05	21	195	1103	29272
black module	[OVER]	GO:0040029	epigenetic regulation of gene expression	BIOLOGICAL_PROCESS	0.00207456	5.26126e-05	20	180	1104	29287
black module	[OVER]	GO:0051169	nuclear transport	BIOLOGICAL_PROCESS	0.00218173	5.58765e-05	19	166	1105	29301
black module	[OVER]	GO:0035066	positive regulation of histone acetylation	BIOLOGICAL_PROCESS	0.00223762	5.80544e-05	4	3	1120	29464
black module	[OVER]	GO:1901985	positive regulation of protein acetylation	BIOLOGICAL_PROCESS	0.00223762	5.80544e-05	4	3	1120	29464
black module	[OVER]	GO:0051726	regulation of cell cycle	BIOLOGICAL_PROCESS	0.00223762	5.79922e-05	28	308	1096	29159
black module	[OVER]	GO:2000758	positive regulation of peptidyl-lysine acetylation	BIOLOGICAL_PROCESS	0.00223762	5.80544e-05	4	3	1120	29464
black module	[OVER]	GO:0000470	maturation of LSU-rRNA	BIOLOGICAL_PROCESS	0.00225058	5.93296e-05	8	30	1116	29437
black module	[OVER]	GO:2000278	regulation of DNA biosynthetic process	BIOLOGICAL_PROCESS	0.00225058	5.93296e-05	8	30	1116	29437
black module	[OVER]	GO:1905269	positive regulation of chromatin organization	BIOLOGICAL_PROCESS	0.00228441	6.04121e-05	6	14	1118	29453
black module	[OVER]	GO:0006637	acyl-CoA metabolic process	BIOLOGICAL_PROCESS	0.0024267	6.45798e-05	9	40	1115	29427
black module	[OVER]	GO:0035383	thioester metabolic process	BIOLOGICAL_PROCESS	0.0024267	6.45798e-05	9	40	1115	29427
black module	[OVER]	GO:0070727	cellular macromolecule localization	BIOLOGICAL_PROCESS	0.00246226	6.57315e-05	68	1055	1056	28412
black module	[OVER]	GO:0007059	chromosome segregation	BIOLOGICAL_PROCESS	0.00257837	6.94765e-05	20	184	1104	29283
black module	[OVER]	GO:0140014	mitotic nuclear division	BIOLOGICAL_PROCESS	0.00281621	7.65901e-05	16	127	1108	29340
black module	[OVER]	GO:0016444	somatic cell DNA recombination	BIOLOGICAL_PROCESS	0.00299499	8.19519e-05	6	15	1118	29452
black module	[OVER]	GO:0009890	negative regulation of biosynthetic process	BIOLOGICAL_PROCESS	0.00300742	8.25429e-05	38	485	1086	28982
black module	[OVER]	GO:0032204	regulation of telomere maintenance	BIOLOGICAL_PROCESS	0.00312435	8.60128e-05	7	23	1117	29444
black module	[OVER]	GO:0000082	G1/S transition of mitotic cell cycle	BIOLOGICAL_PROCESS	0.00316595	8.74221e-05	8	32	1116	29435
black module	[OVER]	GO:0007275	multicellular organism development	BIOLOGICAL_PROCESS	0.00318348	8.81718e-05	145	2725	979	26742
black module	[OVER]	GO:0016573	histone acetylation	BIOLOGICAL_PROCESS	0.00321079	8.94639e-05	12	76	1112	29391
black module	[OVER]	GO:0009793	embryo development ending in seed dormancy	BIOLOGICAL_PROCESS	0.00326978	9.13802e-05	33	402	1091	29065
black module	[OVER]	GO:0000070	mitotic sister chromatid segregation	BIOLOGICAL_PROCESS	0.00355669	9.99921e-05	12	77	1112	29390
black module	[OVER]	GO:0030150	protein import into mitochondrial matrix	BIOLOGICAL_PROCESS	0.00380446	0.000107593	7	24	1117	29443
black module	[OVER]	GO:0048229	gametophyte development	BIOLOGICAL_PROCESS	0.00388716	0.00011058	35	441	1089	29026
black module	[OVER]	GO:0008406	gonad development	BIOLOGICAL_PROCESS	0.00391646	0.00011272	4	4	1120	29463
black module	[OVER]	GO:0045137	development of primary sexual characteristics	BIOLOGICAL_PROCESS	0.00391646	0.00011272	4	4	1120	29463
black module	[OVER]	GO:0019438	aromatic compound biosynthetic process	BIOLOGICAL_PROCESS	0.00402664	0.000116522	172	3368	952	26099
black module	[OVER]	GO:0010629	negative regulation of gene expression	BIOLOGICAL_PROCESS	0.0040529	0.000117662	44	604	1080	28863
black module	[OVER]	GO:0051172	negative regulation of nitrogen compound metabolic process	BIOLOGICAL_PROCESS	0.00416009	0.000121121	46	641	1078	28826
black module	[OVER]	GO:2001251	negative regulation of chromosome organization	BIOLOGICAL_PROCESS	0.00420992	0.000122923	10	55	1114	29412
black module	[OVER]	GO:0031327	negative regulation of cellular biosynthetic process	BIOLOGICAL_PROCESS	0.00428148	0.000125515	37	479	1087	28988
black module	[OVER]	GO:0044843	cell cycle G1/S phase transition	BIOLOGICAL_PROCESS	0.00428148	0.000125726	8	34	1116	29433
black module	[OVER]	GO:0031507	heterochromatin formation	BIOLOGICAL_PROCESS	0.00465335	0.000138199	12	80	1112	29387
black module	[OVER]	GO:0070828	heterochromatin organization	BIOLOGICAL_PROCESS	0.00465335	0.000138199	12	80	1112	29387
black module	[OVER]	GO:0050658	RNA transport	BIOLOGICAL_PROCESS	0.00466236	0.000139634	13	93	1111	29374
black module	[OVER]	GO:0050657	nucleic acid transport	BIOLOGICAL_PROCESS	0.00466236	0.000139634	13	93	1111	29374
black module	[OVER]	GO:0051236	establishment of RNA localization	BIOLOGICAL_PROCESS	0.00466236	0.000139634	13	93	1111	29374
black module	[OVER]	GO:0030330	DNA damage response, signal transduction by p53 class mediator	BIOLOGICAL_PROCESS	0.00479731	0.000146477	5	10	1119	29457
black module	[OVER]	GO:0034654	nucleobase-containing compound biosynthetic process	BIOLOGICAL_PROCESS	0.00479731	0.00014595	156	3013	968	26454
black module	[OVER]	GO:0045910	negative regulation of DNA recombination	BIOLOGICAL_PROCESS	0.00479731	0.000146477	5	10	1119	29457
black module	[OVER]	GO:0032210	regulation of telomere maintenance via telomerase	BIOLOGICAL_PROCESS	0.00479731	0.000146477	5	10	1119	29457
black module	[OVER]	GO:0006475	internal protein amino acid acetylation	BIOLOGICAL_PROCESS	0.00496529	0.00015344	12	81	1112	29386
black module	[OVER]	GO:0018394	peptidyl-lysine acetylation	BIOLOGICAL_PROCESS	0.00496529	0.00015344	12	81	1112	29386
black module	[OVER]	GO:0018393	internal peptidyl-lysine acetylation	BIOLOGICAL_PROCESS	0.00496529	0.00015344	12	81	1112	29386
black module	[OVER]	GO:0034968	histone lysine methylation	BIOLOGICAL_PROCESS	0.00496529	0.000153677	13	94	1111	29373
black module	[OVER]	GO:0006997	nucleus organization	BIOLOGICAL_PROCESS	0.00510818	0.000159378	10	57	1114	29410
black module	[OVER]	GO:0044774	mitotic DNA integrity checkpoint signaling	BIOLOGICAL_PROCESS	0.0052266	0.000163944	7	26	1117	29441
black module	[OVER]	GO:0006084	acetyl-CoA metabolic process	BIOLOGICAL_PROCESS	0.0052266	0.000163944	7	26	1117	29441
black module	[OVER]	GO:0009314	response to radiation	BIOLOGICAL_PROCESS	0.00560048	0.000176139	55	830	1069	28637
black module	[OVER]	GO:0000469	obsolete cleavage involved in rRNA processing	BIOLOGICAL_PROCESS	0.00561031	0.000176916	8	36	1116	29431
black module	[OVER]	GO:0035065	regulation of histone acetylation	BIOLOGICAL_PROCESS	0.00581895	0.000184953	6	18	1118	29449
black module	[OVER]	GO:0010638	positive regulation of organelle organization	BIOLOGICAL_PROCESS	0.00581895	0.000185437	13	96	1111	29371
black module	[OVER]	GO:1901983	regulation of protein acetylation	BIOLOGICAL_PROCESS	0.00581895	0.000184953	6	18	1118	29449
black module	[OVER]	GO:2000756	regulation of peptidyl-lysine acetylation	BIOLOGICAL_PROCESS	0.00581895	0.000184953	6	18	1118	29449
black module	[OVER]	GO:0006287	base-excision repair, gap-filling	BIOLOGICAL_PROCESS	0.00597695	0.000192467	3	1	1121	29466
black module	[OVER]	GO:1990426	mitotic recombination-dependent replication fork processing	BIOLOGICAL_PROCESS	0.00597695	0.000192467	3	1	1121	29466
black module	[OVER]	GO:0050789	regulation of biological process	BIOLOGICAL_PROCESS	0.00599465	0.000193537	269	5690	855	23777
black module	[OVER]	GO:1904358	positive regulation of telomere maintenance via telomere lengthening	BIOLOGICAL_PROCESS	0.00607	0.000196982	4	5	1120	29462
black module	[OVER]	GO:0032212	positive regulation of telomere maintenance via telomerase	BIOLOGICAL_PROCESS	0.00607	0.000196982	4	5	1120	29462
black module	[OVER]	GO:0072331	signal transduction by p53 class mediator	BIOLOGICAL_PROCESS	0.00614542	0.000199943	7	27	1117	29440
black module	[OVER]	GO:0009561	megagametogenesis	BIOLOGICAL_PROCESS	0.00627047	0.000204534	10	59	1114	29408
black module	[OVER]	GO:1902850	microtubule cytoskeleton organization involved in mitosis	BIOLOGICAL_PROCESS	0.0062945	0.000208298	8	37	1116	29430
black module	[OVER]	GO:0007052	mitotic spindle organization	BIOLOGICAL_PROCESS	0.0062945	0.000208298	8	37	1116	29430
black module	[OVER]	GO:0034504	protein localization to nucleus	BIOLOGICAL_PROCESS	0.0062945	0.000208074	12	84	1112	29383
black module	[OVER]	GO:1901362	organic cyclic compound biosynthetic process	BIOLOGICAL_PROCESS	0.00667317	0.000222123	177	3517	947	25950
black module	[OVER]	GO:0098813	nuclear chromosome segregation	BIOLOGICAL_PROCESS	0.00674288	0.000225569	18	171	1106	29296
black module	[OVER]	GO:0043543	protein acylation	BIOLOGICAL_PROCESS	0.00674393	0.000226729	14	112	1110	29355
black module	[OVER]	GO:0000819	sister chromatid segregation	BIOLOGICAL_PROCESS	0.00674393	0.000226729	14	112	1110	29355
black module	[OVER]	GO:0045003	double-strand break repair via synthesis-dependent strand annealing	BIOLOGICAL_PROCESS	0.00697991	0.000235828	6	19	1118	29448
black module	[OVER]	GO:0043967	histone H4 acetylation	BIOLOGICAL_PROCESS	0.00697991	0.000235828	6	19	1118	29448
black module	[OVER]	GO:0006541	glutamine metabolic process	BIOLOGICAL_PROCESS	0.00714665	0.000242057	7	28	1117	29439
black module	[OVER]	GO:0031570	DNA integrity checkpoint signaling	BIOLOGICAL_PROCESS	0.00718933	0.000244103	8	38	1116	29429
black module	[OVER]	GO:0045934	negative regulation of nucleobase-containing compound metabolic process	BIOLOGICAL_PROCESS	0.00762645	0.00025958	32	405	1092	29062
black module	[OVER]	GO:0019985	translesion synthesis	BIOLOGICAL_PROCESS	0.00823926	0.000283875	5	12	1119	29455
black module	[OVER]	GO:0000730	DNA recombinase assembly	BIOLOGICAL_PROCESS	0.00823926	0.000283875	5	12	1119	29455
black module	[OVER]	GO:0090735	DNA repair complex assembly	BIOLOGICAL_PROCESS	0.00823926	0.000283875	5	12	1119	29455
black module	[OVER]	GO:0045814	negative regulation of gene expression, epigenetic	BIOLOGICAL_PROCESS	0.00886071	0.000306026	12	88	1112	29379
black module	[OVER]	GO:0001824	blastocyst development	BIOLOGICAL_PROCESS	0.00918466	0.000318747	4	6	1120	29461
black module	[OVER]	GO:0007548	sex differentiation	BIOLOGICAL_PROCESS	0.00918466	0.000318747	4	6	1120	29461
black module	[OVER]	GO:0065002	intracellular protein transmembrane transport	BIOLOGICAL_PROCESS	0.00963144	0.000335859	12	89	1112	29378
black module	[OVER]	GO:0071806	protein transmembrane transport	BIOLOGICAL_PROCESS	0.00986417	0.000344797	13	103	1111	29364
black module	[OVER]	GO:0006414	translational elongation	BIOLOGICAL_PROCESS	0.0104549	0.000366319	10	64	1114	29403
black module	[OVER]	GO:2000573	positive regulation of DNA biosynthetic process	BIOLOGICAL_PROCESS	0.0105149	0.000370175	6	21	1118	29446
black module	[OVER]	GO:0006108	malate metabolic process	BIOLOGICAL_PROCESS	0.0105149	0.000370175	6	21	1118	29446
black module	[OVER]	GO:0006605	protein targeting	BIOLOGICAL_PROCESS	0.0107368	0.000378881	22	242	1102	29225
black module	[OVER]	GO:0009117	nucleotide metabolic process	BIOLOGICAL_PROCESS	0.0108591	0.000384105	36	490	1088	28977
black module	[OVER]	GO:0006753	nucleoside phosphate metabolic process	BIOLOGICAL_PROCESS	0.0110396	0.000392333	36	491	1088	28976
black module	[OVER]	GO:0006403	RNA localization	BIOLOGICAL_PROCESS	0.0113884	0.000407577	13	105	1111	29362
black module	[OVER]	GO:1901987	regulation of cell cycle phase transition	BIOLOGICAL_PROCESS	0.0113884	0.000407577	13	105	1111	29362
black module	[OVER]	GO:0048478	obsolete replication fork protection	BIOLOGICAL_PROCESS	0.0123286	0.000467967	3	2	1121	29465
black module	[OVER]	GO:0050871	positive regulation of B cell activation	BIOLOGICAL_PROCESS	0.0123286	0.000467967	3	2	1121	29465
black module	[OVER]	GO:0006405	RNA export from nucleus	BIOLOGICAL_PROCESS	0.0123286	0.000459765	11	79	1113	29388
black module	[OVER]	GO:0002821	positive regulation of adaptive immune response	BIOLOGICAL_PROCESS	0.0123286	0.000467967	3	2	1121	29465
black module	[OVER]	GO:0002824	positive regulation of adaptive immune response based on somatic recombination of immune receptors built from immunoglobulin superfamily domains	BIOLOGICAL_PROCESS	0.0123286	0.000467967	3	2	1121	29465
black module	[OVER]	GO:0002891	positive regulation of immunoglobulin mediated immune response	BIOLOGICAL_PROCESS	0.0123286	0.000467967	3	2	1121	29465
black module	[OVER]	GO:0035384	thioester biosynthetic process	BIOLOGICAL_PROCESS	0.0123286	0.000456584	6	22	1118	29445
black module	[OVER]	GO:0071616	acyl-CoA biosynthetic process	BIOLOGICAL_PROCESS	0.0123286	0.000456584	6	22	1118	29445
black module	[OVER]	GO:0051292	nuclear pore complex assembly	BIOLOGICAL_PROCESS	0.0123286	0.000467967	3	2	1121	29465
black module	[OVER]	GO:0033262	regulation of nuclear cell cycle DNA replication	BIOLOGICAL_PROCESS	0.0123286	0.000467967	3	2	1121	29465
black module	[OVER]	GO:0045830	positive regulation of isotype switching	BIOLOGICAL_PROCESS	0.0123286	0.000467967	3	2	1121	29465
black module	[OVER]	GO:0002639	positive regulation of immunoglobulin production	BIOLOGICAL_PROCESS	0.0123286	0.000467967	3	2	1121	29465
black module	[OVER]	GO:0006301	postreplication repair	BIOLOGICAL_PROCESS	0.0123286	0.000456584	6	22	1118	29445
black module	[OVER]	GO:0002714	positive regulation of B cell mediated immunity	BIOLOGICAL_PROCESS	0.0123286	0.000467967	3	2	1121	29465
black module	[OVER]	GO:0002702	positive regulation of production of molecular mediator of immune response	BIOLOGICAL_PROCESS	0.0123286	0.000467967	3	2	1121	29465
black module	[OVER]	GO:0002705	positive regulation of leukocyte mediated immunity	BIOLOGICAL_PROCESS	0.0123286	0.000467967	3	2	1121	29465
black module	[OVER]	GO:0002708	positive regulation of lymphocyte mediated immunity	BIOLOGICAL_PROCESS	0.0123286	0.000467967	3	2	1121	29465
black module	[OVER]	GO:0046931	pore complex assembly	BIOLOGICAL_PROCESS	0.0123286	0.000467967	3	2	1121	29465
black module	[OVER]	GO:0032502	developmental process	BIOLOGICAL_PROCESS	0.0123504	0.000469826	175	3533	949	25934
black module	[OVER]	GO:2000112	obsolete regulation of cellular macromolecule biosynthetic process	BIOLOGICAL_PROCESS	0.0124771	0.000475685	95	1712	1029	27755
black module	[OVER]	GO:0000972	transcription-dependent tethering of RNA polymerase II gene DNA at nuclear periphery	BIOLOGICAL_PROCESS	0.0126181	0.000486325	4	7	1120	29460
black module	[OVER]	GO:0051569	regulation of histone H3-K4 methylation	BIOLOGICAL_PROCESS	0.0126181	0.000486325	4	7	1120	29460
black module	[OVER]	GO:0009411	response to UV	BIOLOGICAL_PROCESS	0.0129151	0.00049885	14	122	1110	29345
black module	[OVER]	GO:0042148	strand invasion	BIOLOGICAL_PROCESS	0.0129625	0.000501762	5	14	1119	29453
black module	[OVER]	GO:1990542	mitochondrial transmembrane transport	BIOLOGICAL_PROCESS	0.0130046	0.000506645	10	67	1114	29400
black module	[OVER]	GO:0031056	regulation of histone modification	BIOLOGICAL_PROCESS	0.0130046	0.000506634	8	43	1116	29424
black module	[OVER]	GO:0051716	cellular response to stimulus	BIOLOGICAL_PROCESS	0.0133814	0.000522441	173	3492	951	25975
black module	[OVER]	GO:0032501	multicellular organismal process	BIOLOGICAL_PROCESS	0.0142269	0.000559011	156	3106	968	26361
black module	[OVER]	GO:1902275	regulation of chromatin organization	BIOLOGICAL_PROCESS	0.0142574	0.000562303	10	68	1114	29399
black module	[OVER]	GO:0080135	regulation of cellular response to stress	BIOLOGICAL_PROCESS	0.0142574	0.000562589	13	109	1111	29358
black module	[OVER]	GO:0051128	regulation of cellular component organization	BIOLOGICAL_PROCESS	0.0154321	0.00061023	39	561	1085	28906
black module	[OVER]	GO:0080090	regulation of primary metabolic process	BIOLOGICAL_PROCESS	0.0155169	0.000616173	158	3160	966	26307
black module	[OVER]	GO:0010558	negative regulation of macromolecule biosynthetic process	BIOLOGICAL_PROCESS	0.0155321	0.000618112	34	461	1090	29006
black module	[OVER]	GO:0055086	nucleobase-containing small molecule metabolic process	BIOLOGICAL_PROCESS	0.0155321	0.000619367	41	600	1083	28867
black module	[OVER]	GO:0006606	protein import into nucleus	BIOLOGICAL_PROCESS	0.0155887	0.000622923	10	69	1114	29398
black module	[OVER]	GO:0015931	nucleobase-containing compound transport	BIOLOGICAL_PROCESS	0.0160707	0.000643527	17	172	1107	29295
black module	[OVER]	GO:0008284	positive regulation of cell population proliferation	BIOLOGICAL_PROCESS	0.0164396	0.000661041	8	45	1116	29422
black module	[OVER]	GO:0044839	cell cycle G2/M phase transition	BIOLOGICAL_PROCESS	0.016548	0.000668161	7	34	1117	29433
black module	[OVER]	GO:0001701	in utero embryonic development	BIOLOGICAL_PROCESS	0.0173985	0.000708307	4	8	1120	29459
black module	[OVER]	GO:0051170	import into nucleus	BIOLOGICAL_PROCESS	0.0186019	0.000760401	10	71	1114	29396
black module	[OVER]	GO:0009638	phototropism	BIOLOGICAL_PROCESS	0.0200848	0.000826043	5	16	1119	29451
black module	[OVER]	GO:0006085	acetyl-CoA biosynthetic process	BIOLOGICAL_PROCESS	0.0200848	0.000826043	5	16	1119	29451
black module	[OVER]	GO:0044743	protein transmembrane import into intracellular organelle	BIOLOGICAL_PROCESS	0.0201287	0.000831207	9	59	1115	29408
black module	[OVER]	GO:0071166	ribonucleoprotein complex localization	BIOLOGICAL_PROCESS	0.0201287	0.000831207	9	59	1115	29408
black module	[OVER]	GO:0000973	post-transcriptional tethering of RNA polymerase II gene DNA at nuclear periphery	BIOLOGICAL_PROCESS	0.0215648	0.000910304	3	3	1121	29464
black module	[OVER]	GO:0000722	telomere maintenance via recombination	BIOLOGICAL_PROCESS	0.0215648	0.000910304	3	3	1121	29464
black module	[OVER]	GO:0051251	positive regulation of lymphocyte activation	BIOLOGICAL_PROCESS	0.0215648	0.000910304	3	3	1121	29464
black module	[OVER]	GO:0007000	nucleolus organization	BIOLOGICAL_PROCESS	0.0215648	0.000910304	3	3	1121	29464
black module	[OVER]	GO:0051298	centrosome duplication	BIOLOGICAL_PROCESS	0.0215648	0.000910304	3	3	1121	29464
black module	[OVER]	GO:0002696	positive regulation of leukocyte activation	BIOLOGICAL_PROCESS	0.0215648	0.000910304	3	3	1121	29464
black module	[OVER]	GO:0008283	cell population proliferation	BIOLOGICAL_PROCESS	0.021683	0.000917099	20	226	1104	29241
black module	[OVER]	GO:0031503	protein-containing complex localization	BIOLOGICAL_PROCESS	0.0217112	0.000921915	10	73	1114	29394
black module	[OVER]	GO:0045787	positive regulation of cell cycle	BIOLOGICAL_PROCESS	0.0217112	0.000921915	10	73	1114	29394
black module	[OVER]	GO:0007051	spindle organization	BIOLOGICAL_PROCESS	0.021746	0.000925208	9	60	1115	29407
black module	[OVER]	GO:0065007	biological regulation	BIOLOGICAL_PROCESS	0.0217727	0.000928161	292	6401	832	23066
black module	[OVER]	GO:0009067	aspartate family amino acid biosynthetic process	BIOLOGICAL_PROCESS	0.0225139	0.000961635	8	48	1116	29419
black module	[OVER]	GO:0050667	homocysteine metabolic process	BIOLOGICAL_PROCESS	0.0229891	0.000993441	4	9	1120	29458
black module	[OVER]	GO:0016445	somatic diversification of immunoglobulins	BIOLOGICAL_PROCESS	0.0229891	0.000993441	4	9	1120	29458
black module	[OVER]	GO:0042771	intrinsic apoptotic signaling pathway in response to DNA damage by p53 class mediator	BIOLOGICAL_PROCESS	0.0229891	0.000993441	4	9	1120	29458
black module	[OVER]	GO:0002200	somatic diversification of immune receptors	BIOLOGICAL_PROCESS	0.0229891	0.000993441	4	9	1120	29458
black module	[OVER]	GO:0002377	immunoglobulin production	BIOLOGICAL_PROCESS	0.0229891	0.000993441	4	9	1120	29458
black module	[OVER]	GO:0002440	production of molecular mediator of immune response	BIOLOGICAL_PROCESS	0.0229891	0.000993441	4	9	1120	29458
black module	[OVER]	GO:0000075	cell cycle checkpoint signaling	BIOLOGICAL_PROCESS	0.023735	0.00102765	9	61	1115	29406
black module	[OVER]	GO:0007093	mitotic cell cycle checkpoint signaling	BIOLOGICAL_PROCESS	0.0248251	0.00108313	8	49	1116	29418
black module	[OVER]	GO:0051171	regulation of nitrogen compound metabolic process	BIOLOGICAL_PROCESS	0.025613	0.00111965	154	3102	970	26365
black module	[OVER]	GO:0035196	miRNA processing	BIOLOGICAL_PROCESS	0.0261589	0.00114788	6	27	1118	29440
black module	[OVER]	GO:0033043	regulation of organelle organization	BIOLOGICAL_PROCESS	0.02667	0.00117253	25	316	1099	29151
black module	[OVER]	GO:2001020	obsolete regulation of response to DNA damage stimulus	BIOLOGICAL_PROCESS	0.0269068	0.00118743	7	38	1117	29429
black module	[OVER]	GO:0010449	root meristem growth	BIOLOGICAL_PROCESS	0.0269068	0.00118743	7	38	1117	29429
black module	[OVER]	GO:0000154	rRNA modification	BIOLOGICAL_PROCESS	0.0275154	0.00121658	8	50	1116	29417
black module	[OVER]	GO:0097499	protein localization to non-motile cilium	BIOLOGICAL_PROCESS	0.0278639	0.00134888	2	0	1122	29467
black module	[OVER]	GO:0031619	homologous chromosome orientation in meiotic metaphase I	BIOLOGICAL_PROCESS	0.0278639	0.00134888	2	0	1122	29467
black module	[OVER]	GO:0043609	regulation of carbon utilization	BIOLOGICAL_PROCESS	0.0278639	0.00134888	2	0	1122	29467
black module	[OVER]	GO:0000463	maturation of LSU-rRNA from tricistronic rRNA transcript (SSU-rRNA, 5.8S rRNA, LSU-rRNA)	BIOLOGICAL_PROCESS	0.0278639	0.00128514	5	18	1119	29449
black module	[OVER]	GO:0000493	box H/ACA snoRNP assembly	BIOLOGICAL_PROCESS	0.0278639	0.00134888	2	0	1122	29467
black module	[OVER]	GO:0097500	receptor localization to non-motile cilium	BIOLOGICAL_PROCESS	0.0278639	0.00134888	2	0	1122	29467
black module	[OVER]	GO:0001833	inner cell mass cell proliferation	BIOLOGICAL_PROCESS	0.0278639	0.00134888	2	0	1122	29467
black module	[OVER]	GO:0036388	pre-replicative complex assembly	BIOLOGICAL_PROCESS	0.0278639	0.00134888	2	0	1122	29467
black module	[OVER]	GO:1902299	pre-replicative complex assembly involved in cell cycle DNA replication	BIOLOGICAL_PROCESS	0.0278639	0.00134888	2	0	1122	29467
black module	[OVER]	GO:0097352	autophagosome maturation	BIOLOGICAL_PROCESS	0.0278639	0.00134888	2	0	1122	29467
black module	[OVER]	GO:0044773	mitotic DNA damage checkpoint signaling	BIOLOGICAL_PROCESS	0.0278639	0.00128514	5	18	1119	29449
black module	[OVER]	GO:0010203	response to very low fluence red light stimulus	BIOLOGICAL_PROCESS	0.0278639	0.00134888	2	0	1122	29467
black module	[OVER]	GO:0030879	mammary gland development	BIOLOGICAL_PROCESS	0.0278639	0.00134888	2	0	1122	29467
black module	[OVER]	GO:0042552	myelination	BIOLOGICAL_PROCESS	0.0278639	0.00134888	2	0	1122	29467
black module	[OVER]	GO:0040025	vulval development	BIOLOGICAL_PROCESS	0.0278639	0.00134888	2	0	1122	29467
black module	[OVER]	GO:0008366	axon ensheathment	BIOLOGICAL_PROCESS	0.0278639	0.00134888	2	0	1122	29467
black module	[OVER]	GO:0051311	meiotic metaphase chromosome alignment	BIOLOGICAL_PROCESS	0.0278639	0.00134888	2	0	1122	29467
black module	[OVER]	GO:0002119	nematode larval development	BIOLOGICAL_PROCESS	0.0278639	0.00134888	2	0	1122	29467
black module	[OVER]	GO:1905323	telomerase holoenzyme complex assembly	BIOLOGICAL_PROCESS	0.0278639	0.00134888	2	0	1122	29467
black module	[OVER]	GO:0010604	positive regulation of macromolecule metabolic process	BIOLOGICAL_PROCESS	0.0278639	0.00134899	56	928	1068	28539
black module	[OVER]	GO:0070200	establishment of protein localization to telomere	BIOLOGICAL_PROCESS	0.0278639	0.00134888	2	0	1122	29467
black module	[OVER]	GO:0071557	histone H3-K27 demethylation	BIOLOGICAL_PROCESS	0.0278639	0.00134888	2	0	1122	29467
black module	[OVER]	GO:0000076	DNA replication checkpoint signaling	BIOLOGICAL_PROCESS	0.0278639	0.00135054	4	10	1120	29457
black module	[OVER]	GO:1902184	negative regulation of shoot apical meristem development	BIOLOGICAL_PROCESS	0.0278639	0.00134888	2	0	1122	29467
black module	[OVER]	GO:1903441	protein localization to ciliary membrane	BIOLOGICAL_PROCESS	0.0278639	0.00134888	2	0	1122	29467
black module	[OVER]	GO:0061180	mammary gland epithelium development	BIOLOGICAL_PROCESS	0.0278639	0.00134888	2	0	1122	29467
black module	[OVER]	GO:0045930	negative regulation of mitotic cell cycle	BIOLOGICAL_PROCESS	0.0278639	0.00126009	9	63	1115	29404
black module	[OVER]	GO:0006267	pre-replicative complex assembly involved in nuclear cell cycle DNA replication	BIOLOGICAL_PROCESS	0.0278639	0.00134888	2	0	1122	29467
black module	[OVER]	GO:0033600	negative regulation of mammary gland epithelial cell proliferation	BIOLOGICAL_PROCESS	0.0278639	0.00134888	2	0	1122	29467
black module	[OVER]	GO:0007272	ensheathment of neurons	BIOLOGICAL_PROCESS	0.0278639	0.00134888	2	0	1122	29467
black module	[OVER]	GO:0033599	regulation of mammary gland epithelial cell proliferation	BIOLOGICAL_PROCESS	0.0278639	0.00134888	2	0	1122	29467
black module	[OVER]	GO:0033598	mammary gland epithelial cell proliferation	BIOLOGICAL_PROCESS	0.0278639	0.00134888	2	0	1122	29467
black module	[OVER]	GO:0031062	positive regulation of histone methylation	BIOLOGICAL_PROCESS	0.0278639	0.00135054	4	10	1120	29457
black module	[OVER]	GO:0043060	meiotic metaphase I homologous chromosome alignment	BIOLOGICAL_PROCESS	0.0278639	0.00134888	2	0	1122	29467
black module	[OVER]	GO:0019219	regulation of nucleobase-containing compound metabolic process	BIOLOGICAL_PROCESS	0.0285942	0.00138832	132	2612	992	26855
black module	[OVER]	GO:0010948	negative regulation of cell cycle process	BIOLOGICAL_PROCESS	0.0293511	0.00143242	11	92	1113	29375
black module	[OVER]	GO:0006520	amino acid metabolic process	BIOLOGICAL_PROCESS	0.0299878	0.001471	34	492	1090	28975
black module	[OVER]	GO:0006692	prostanoid metabolic process	BIOLOGICAL_PROCESS	0.0309047	0.00154949	3	4	1121	29463
black module	[OVER]	GO:0006693	prostaglandin metabolic process	BIOLOGICAL_PROCESS	0.0309047	0.00154949	3	4	1121	29463
black module	[OVER]	GO:0042276	error-prone translesion synthesis	BIOLOGICAL_PROCESS	0.0309047	0.00154949	3	4	1121	29463
black module	[OVER]	GO:0090070	positive regulation of ribosome biogenesis	BIOLOGICAL_PROCESS	0.0309047	0.00154949	3	4	1121	29463
black module	[OVER]	GO:0003006	developmental process involved in reproduction	BIOLOGICAL_PROCESS	0.0309047	0.0015432	82	1496	1042	27971
black module	[OVER]	GO:0007076	mitotic chromosome condensation	BIOLOGICAL_PROCESS	0.0309047	0.00154949	3	4	1121	29463
black module	[OVER]	GO:1901988	negative regulation of cell cycle phase transition	BIOLOGICAL_PROCESS	0.0309047	0.00153316	9	65	1115	29402
black module	[OVER]	GO:0071480	cellular response to gamma radiation	BIOLOGICAL_PROCESS	0.0309047	0.00154949	3	4	1121	29463
black module	[OVER]	GO:0002699	positive regulation of immune effector process	BIOLOGICAL_PROCESS	0.0309047	0.00154949	3	4	1121	29463
black module	[OVER]	GO:0022616	DNA strand elongation	BIOLOGICAL_PROCESS	0.0311992	0.00157467	5	19	1119	29448
black module	[OVER]	GO:0006271	DNA strand elongation involved in DNA replication	BIOLOGICAL_PROCESS	0.0311992	0.00157467	5	19	1119	29448
black module	[OVER]	GO:0031057	obsolete negative regulation of histone modification	BIOLOGICAL_PROCESS	0.0311992	0.00157467	5	19	1119	29448
black module	[OVER]	GO:0006284	base-excision repair	BIOLOGICAL_PROCESS	0.0312105	0.00158044	6	29	1118	29438
black module	[OVER]	GO:0051568	histone H3-K4 methylation	BIOLOGICAL_PROCESS	0.0312105	0.00158044	6	29	1118	29438
black module	[OVER]	GO:0071705	nitrogen compound transport	BIOLOGICAL_PROCESS	0.0313294	0.00158908	68	1186	1056	28281
black module	[OVER]	GO:0007346	regulation of mitotic cell cycle	BIOLOGICAL_PROCESS	0.0329938	0.00167625	15	156	1109	29311
black module	[OVER]	GO:1901990	regulation of mitotic cell cycle phase transition	BIOLOGICAL_PROCESS	0.0338543	0.00172279	10	80	1114	29387
black module	[OVER]	GO:0048518	positive regulation of biological process	BIOLOGICAL_PROCESS	0.0348008	0.00178157	87	1613	1037	27854
black module	[OVER]	GO:0030174	regulation of DNA-templated DNA replication initiation	BIOLOGICAL_PROCESS	0.0348008	0.00178838	4	11	1120	29456
black module	[OVER]	GO:0072332	intrinsic apoptotic signaling pathway by p53 class mediator	BIOLOGICAL_PROCESS	0.0348008	0.00178838	4	11	1120	29456
black module	[OVER]	GO:0008630	intrinsic apoptotic signaling pathway in response to DNA damage	BIOLOGICAL_PROCESS	0.0348008	0.00178838	4	11	1120	29456
black module	[OVER]	GO:0032206	positive regulation of telomere maintenance	BIOLOGICAL_PROCESS	0.0348008	0.00178838	4	11	1120	29456
black module	[OVER]	GO:0051168	nuclear export	BIOLOGICAL_PROCESS	0.0351252	0.00180798	11	95	1113	29372
black module	[OVER]	GO:0048856	anatomical structure development	BIOLOGICAL_PROCESS	0.0355834	0.00184047	161	3314	963	26153
black module	[OVER]	GO:1902749	regulation of cell cycle G2/M phase transition	BIOLOGICAL_PROCESS	0.0355834	0.00183833	6	30	1118	29437
black module	[OVER]	GO:0042127	regulation of cell population proliferation	BIOLOGICAL_PROCESS	0.0361659	0.00187965	15	158	1109	29309
black module	[OVER]	GO:0050794	regulation of cellular process	BIOLOGICAL_PROCESS	0.0362427	0.00188667	232	5011	892	24456
black module	[OVER]	GO:0097193	intrinsic apoptotic signaling pathway	BIOLOGICAL_PROCESS	0.0365035	0.00190938	5	20	1119	29447
black module	[OVER]	GO:0051302	regulation of cell division	BIOLOGICAL_PROCESS	0.0394632	0.00208394	12	112	1112	29355
black module	[OVER]	GO:0061458	reproductive system development	BIOLOGICAL_PROCESS	0.0395172	0.00209668	70	1249	1054	28218
black module	[OVER]	GO:0048608	reproductive structure development	BIOLOGICAL_PROCESS	0.0395172	0.00209668	70	1249	1054	28218
black module	[OVER]	GO:0001510	RNA methylation	BIOLOGICAL_PROCESS	0.0395222	0.00210025	11	97	1113	29370
black module	[OVER]	GO:0009893	positive regulation of metabolic process	BIOLOGICAL_PROCESS	0.03955	0.00210502	59	1011	1065	28456
black module	[OVER]	GO:0000466	maturation of 5.8S rRNA from tricistronic rRNA transcript (SSU-rRNA, 5.8S rRNA, LSU-rRNA)	BIOLOGICAL_PROCESS	0.039773	0.00212685	6	31	1118	29436
black module	[OVER]	GO:0007006	mitochondrial membrane organization	BIOLOGICAL_PROCESS	0.039773	0.00212685	6	31	1118	29436
black module	[OVER]	GO:0050000	chromosome localization	BIOLOGICAL_PROCESS	0.039773	0.00212685	6	31	1118	29436
[truncated: 1,176 more rows]

## Sheet: Table S2
Supplementary Table S2. Flowering orthologs identified between pineapple and rice and between pineapple and Arabidopsis.
Pineapple MD2 v2 (P0) gene ID	Rice or Arabidopsis ortholog	Normalized similarity score	Functional description
ACMD2v2_08.10655	AthalianaAraport11|AT1G04510.1	1.147	pre-mRNA-processing factor 19
ACMD2v2_09.30703	AthalianaAraport11|AT1G09700.1	0.48	Double-stranded RNA-binding protein 8
ACMD2v2_21.06749	AthalianaAraport11|AT1G09730.1	0.848	probable ubiquitin-like-specific protease 2B isoform X2
ACMD2v2_13.22567	AthalianaAraport11|AT1G10390.1	1.147	nuclear pore complex protein NUP98A isoform X1
ACMD2v2_13.23527	AthalianaAraport11|AT1G10390.1	1.147	nuclear pore complex protein NUP98A isoform X1
ACMD2v2_03.17885	AthalianaAraport11|AT1G12110.1	1.147	Protein NRT1/ PTR FAMILY 6.3
ACMD2v2_11.08277	AthalianaAraport11|AT1G12110.1	1.147	protein NRT1/ PTR FAMILY 6.2
ACMD2v2_24.16830	AthalianaAraport11|AT1G12110.1	1.147	protein NRT1/ PTR FAMILY 6.3-like
ACMD2v2_24.17609	AthalianaAraport11|AT1G12110.1	1.147	protein NRT1/ PTR FAMILY 6.3-like
ACMD2v2_16.28578	AthalianaAraport11|AT1G18080.1	1.137	Guanine nucleotide-binding protein subunit beta-like protein A
ACMD2v2_08.10607	AthalianaAraport11|AT1G18450.1	1.147	Actin-related protein 4
ACMD2v2_14.15270	AthalianaAraport11|AT1G20960.1	1.147	DExH-box ATP-dependent RNA helicase DExH12-like
ACMD2v2_14.15300	AthalianaAraport11|AT1G20960.1	1.147	DExH-box ATP-dependent RNA helicase DExH12-like
ACMD2v2_15.06136	AthalianaAraport11|AT1G20960.1	1.147	DExH-box ATP-dependent RNA helicase DExH14
ACMD2v2_02.26337	AthalianaAraport11|AT1G21920.1	0.881	radial spoke head 10 homolog B
ACMD2v2_05.02999	AthalianaAraport11|AT1G22770.1	1.147	protein GIGANTEA
ACMD2v2_11.07867	AthalianaAraport11|AT1G25540.1	1.147	Mediator of RNA polymerase II transcription subunit 25
ACMD2v2_01.04652	AthalianaAraport11|AT1G25560.1	0.796	AP2/ERF and B3 domain-containing transcription factor RAV1
ACMD2v2_14.15391	AthalianaAraport11|AT1G26220.1	0.357	serotonin N-acetyltransferase 2, chloroplastic
ACMD2v2_06.25775	AthalianaAraport11|AT1G26830.1	1.147	cullin-3A isoform X1
ACMD2v2_17.21057	AthalianaAraport11|AT1G57820.1	1.147	E3 ubiquitin-protein ligase ORTHRUS 2-like
ACMD2v2_13.22567	AthalianaAraport11|AT1G59660.1	1.147	nuclear pore complex protein NUP98A isoform X1
ACMD2v2_13.23527	AthalianaAraport11|AT1G59660.1	1.147	nuclear pore complex protein NUP98A isoform X1
ACMD2v2_12.29755	AthalianaAraport11|AT1G60900.1	1.147	splicing factor U2af large subunit B isoform X1
ACMD2v2_12.29797	AthalianaAraport11|AT1G60900.1	1.147	splicing factor U2af large subunit B isoform X1
ACMD2v2_25.09533	AthalianaAraport11|AT1G60900.1	1.147	splicing factor U2af large subunit A-like isoform X2
ACMD2v2_03.17916	AthalianaAraport11|AT1G62830.1	1.147	lysine-specific histone demethylase 1 homolog 3
ACMD2v2_06.25746	AthalianaAraport11|AT1G62830.1	1.147	Lysine-specific histone demethylase 1
ACMD2v2_14.16589	AthalianaAraport11|AT1G62830.1	1.147	lysine-specific histone demethylase 1 homolog 2
ACMD2v2_06.25466	AthalianaAraport11|AT1G68050.1	1.147	adagio-like protein 1
ACMD2v2_12.28927	AthalianaAraport11|AT1G68050.1	1.147	Adagio-like protein 3
ACMD2v2_12.29009	AthalianaAraport11|AT1G68050.1	1.147	Adagio-like protein 3
ACMD2v2_06.25802	AthalianaAraport11|AT1G70170.1	0.643	Metalloendoproteinase 2-MMP
ACMD2v2_01.04493	AthalianaAraport11|AT1G71692.1	0.42	MADS-box transcription factor 26
ACMD2v2_15.06195	AthalianaAraport11|AT1G72390.1	0.975	protein PHYTOCHROME-DEPENDENT LATE-FLOWERING-like isoform X2
ACMD2v2_06.25798	AthalianaAraport11|AT1G79280.2	1.147	Nuclear-pore anchor
ACMD2v2_24.16843	AthalianaAraport11|AT1G79730.1	1.147	protein PAF1 homolog
ACMD2v2_12.28967	AthalianaAraport11|AT1G80680.1	1.147	nuclear pore complex protein NUP96
ACMD2v2_05.00673	AthalianaAraport11|AT2G01290.1	0.632	probable ribose-5-phosphate isomerase 2
ACMD2v2_19.05662	AthalianaAraport11|AT2G03070.1	1.014	mediator of RNA polymerase II transcription subunit 8
ACMD2v2_10.09372	AthalianaAraport11|AT2G03500.1	0.69	transcription factor NIGTH1
ACMD2v2_06.24215	AthalianaAraport11|AT2G06005.1	1.064	protein FIP1 isoform X2
ACMD2v2_03.18186	AthalianaAraport11|AT2G06210.1	1.147	protein CTR9 homolog
ACMD2v2_18.15013	AthalianaAraport11|AT2G13540.1	1.147	nuclear cap-binding protein subunit 1
ACMD2v2_06.25466	AthalianaAraport11|AT2G18915.2	1.147	adagio-like protein 1
ACMD2v2_12.28927	AthalianaAraport11|AT2G18915.2	1.147	Adagio-like protein 3
ACMD2v2_11.08310	AthalianaAraport11|AT2G19520.1	1.147	WD-40 repeat-containing protein MSI4-like
ACMD2v2_25.09655	AthalianaAraport11|AT2G21070.3	1.147	U6 small nuclear RNA (adenine-(43)-N(6))-methyltransferase
ACMD2v2_07.20327	AthalianaAraport11|AT2G21660.1	0.286	Glycine-rich RNA-binding protein GRP1A
ACMD2v2_19.05340	AthalianaAraport11|AT2G22370.1	0.706	mediator of RNA polymerase II transcription subunit 18
ACMD2v2_15.06218	AthalianaAraport11|AT2G22540.1	0.54	MADS-box protein JOINTLESS isoform X1
ACMD2v2_01.03852	AthalianaAraport11|AT2G23070.1	1.147	casein kinase II subunit alpha-2-like
ACMD2v2_09.00889	AthalianaAraport11|AT2G23070.1	1.147	casein kinase II subunit alpha-2
ACMD2v2_09.30135	AthalianaAraport11|AT2G23070.1	1.147	casein kinase II subunit alpha-like
ACMD2v2_16.26749	AthalianaAraport11|AT2G25930.1	0.474	protein HEADING DATE 3B
ACMD2v2_07.18694	AthalianaAraport11|AT2G26490.1	1.046	protein JINGUBANG-like
ACMD2v2_04.13187	AthalianaAraport11|AT2G28550.3	0.615	APETALA2-like protein 1 isoform X1
ACMD2v2_19.05484	AthalianaAraport11|AT2G31650.1	1.147	histone-lysine N-methyltransferase TRX1
ACMD2v2_09.01507	AthalianaAraport11|AT2G32320.2	1.147	tRNA(His) guanylyltransferase 1-like isoform X3
ACMD2v2_08.10655	AthalianaAraport11|AT2G33340.1	1.147	pre-mRNA-processing factor 19
ACMD2v2_07.19219	AthalianaAraport11|AT2G34880.1	1.147	lysine-specific demethylase JMJ703
ACMD2v2_07.19257	AthalianaAraport11|AT2G34880.1	1.147	lysine-specific demethylase JMJ703
ACMD2v2_22.28043	AthalianaAraport11|AT2G45430.1	0.506	AT-hook motif nuclear-localized protein 24
ACMD2v2_08.10952	AthalianaAraport11|AT2G45660.1	0.44	MADS-box transcription factor 50-like isoform X1
ACMD2v2_19.04985	AthalianaAraport11|AT3G01460.1	1.147	Methyl-CpG-binding domain-containing protein 9
ACMD2v2_19.05002	AthalianaAraport11|AT3G01460.1	1.147	Methyl-CpG-binding domain-containing protein 9
ACMD2v2_17.22196	AthalianaAraport11|AT3G01890.1	1.147	SWI/SNF complex component SNF12 homolog
ACMD2v2_08.12530	AthalianaAraport11|AT3G03090.1	1.147	D-xylose-proton symporter-like 2
ACMD2v2_12.29506	AthalianaAraport11|AT3G03090.1	1.147	D-xylose-proton symporter-like 3, chloroplastic
ACMD2v2_03.17750	AthalianaAraport11|AT3G12810.1	0.954	protein PHOTOPERIOD-INDEPENDENT EARLY FLOWERING 1-like isoform X1
ACMD2v2_01.04033	AthalianaAraport11|AT3G13670.1	1.147	casein kinase 1-like protein HD16
ACMD2v2_01.04083	AthalianaAraport11|AT3G13670.1	1.147	casein kinase 1-like protein HD16
ACMD2v2_04.12827	AthalianaAraport11|AT3G13670.1	1.147	casein kinase 1-like protein HD16
ACMD2v2_05.00005	AthalianaAraport11|AT3G13670.1	1.147	casein kinase 1-like protein HD16
ACMD2v2_05.00006	AthalianaAraport11|AT3G13670.1	1.147	casein kinase 1-like protein HD16 isoform X1
ACMD2v2_05.00830	AthalianaAraport11|AT3G13670.1	1.147	casein kinase 1-like protein HD16
ACMD2v2_05.00831	AthalianaAraport11|AT3G13670.1	1.147	casein kinase 1-like protein HD16
ACMD2v2_09.30292	AthalianaAraport11|AT3G13670.1	1.147	casein kinase 1-like protein HD16
ACMD2v2_16.28288	AthalianaAraport11|AT3G13670.1	1.147	casein kinase 1-like protein HD16 isoform X1
ACMD2v2_03.17916	AthalianaAraport11|AT3G13682.1	1.147	lysine-specific histone demethylase 1 homolog 3
ACMD2v2_06.25746	AthalianaAraport11|AT3G13682.1	1.147	Lysine-specific histone demethylase 1
ACMD2v2_14.16589	AthalianaAraport11|AT3G13682.1	1.147	lysine-specific histone demethylase 1 homolog 2
ACMD2v2_01.02654	AthalianaAraport11|AT3G18210.1	1.147	uncharacterized PKHD-type hydroxylase At1g22950 isoform X5
ACMD2v2_11.08439	AthalianaAraport11|AT3G19980.1	1.147	Phytochrome-associated serine/threonine-protein phosphatase
ACMD2v2_16.28637	AthalianaAraport11|AT3G20550.1	0.657	FHA domain-containing protein DDL
ACMD2v2_12.29341	AthalianaAraport11|AT3G20740.1	1.147	Polycomb group protein FIE2
ACMD2v2_12.29369	AthalianaAraport11|AT3G20740.1	1.147	Polycomb group protein FIE2
ACMD2v2_07.18824	AthalianaAraport11|AT3G22590.1	1.103	protein CDC73 homolog
ACMD2v2_23.23243	AthalianaAraport11|AT3G24440.1	0.982	VIN3-like protein 1
ACMD2v2_16.28616	AthalianaAraport11|AT3G33520.1	1.147	Actin-related protein 6
ACMD2v2_17.22499	AthalianaAraport11|AT3G44680.1	1.147	histone deacetylase 9 isoform X1
ACMD2v2_01.03706	AthalianaAraport11|AT3G47500.1	0.529	Cyclic dof factor 3
ACMD2v2_12.28962	AthalianaAraport11|AT3G47710.1	0.184	transcription factor ILI6
ACMD2v2_01.02721	AthalianaAraport11|AT3G48430.1	1.147	Lysine-specific demethylase REF6
ACMD2v2_17.21262	AthalianaAraport11|AT3G48430.1	1.147	Lysine-specific demethylase REF6
ACMD2v2_04.09758	AthalianaAraport11|AT3G51550.1	1.147	Receptor-like protein kinase ANXUR2
ACMD2v2_04.10352	AthalianaAraport11|AT3G51550.1	1.147	Receptor-like protein kinase HERK 1
ACMD2v2_06.24585	AthalianaAraport11|AT3G51550.1	1.147	probable receptor-like protein kinase At4g39110
ACMD2v2_07.19400	AthalianaAraport11|AT3G51550.1	1.147	Receptor-like protein kinase THESEUS 1
ACMD2v2_07.20363	AthalianaAraport11|AT3G51550.1	1.147	probable receptor-like protein kinase At1g30570
ACMD2v2_07.20967	AthalianaAraport11|AT3G51550.1	1.147	receptor-like protein kinase THESEUS 1
ACMD2v2_08.12272	AthalianaAraport11|AT3G51550.1	1.147	Receptor-like protein kinase HERK 1
ACMD2v2_09.00879	AthalianaAraport11|AT3G51550.1	1.147	probable receptor-like protein kinase At5g61350
ACMD2v2_14.16224	AthalianaAraport11|AT3G51550.1	1.147	Receptor-like protein kinase FERONIA
ACMD2v2_14.16533	AthalianaAraport11|AT3G51550.1	1.147	probable receptor-like protein kinase At1g30570 isoform X1
ACMD2v2_18.13612	AthalianaAraport11|AT3G51550.1	1.147	Receptor-like protein kinase THESEUS 1
ACMD2v2_04.12820	AthalianaAraport11|AT3G54720.1	1.147	probable glutamate carboxypeptidase VP8
ACMD2v2_13.23459	AthalianaAraport11|AT3G54850.1	1.147	protein spotted leaf 11
ACMD2v2_13.23929	AthalianaAraport11|AT3G54850.1	1.147	protein spotted leaf 11
ACMD2v2_18.14727	AthalianaAraport11|AT3G54850.1	1.147	protein spotted leaf 11-like
ACMD2v2_22.27316	AthalianaAraport11|AT3G54850.1	1.147	U-box domain-containing protein 12
ACMD2v2_20.17347	AthalianaAraport11|AT3G57230.1	0.651	MADS-box transcription factor 23-like isoform X1
ACMD2v2_04.12711	AthalianaAraport11|AT3G57300.2	1.147	chromatin-remodeling ATPase INO80
ACMD2v2_05.00842	AthalianaAraport11|AT3G59790.1	1.147	Mitogen-activated protein kinase 1
ACMD2v2_05.02936	AthalianaAraport11|AT3G59790.1	1.147	Mitogen-activated protein kinase 1
ACMD2v2_18.13637	AthalianaAraport11|AT3G59790.1	1.147	mitogen-activated protein kinase 5
ACMD2v2_03.18142	AthalianaAraport11|AT3G61250.1	0.646	transcription factor MYB17-like isoform X2
ACMD2v2_10.09237	AthalianaAraport11|AT3G61740.1	1.147	Histone-lysine N-methyltransferase ATX4
ACMD2v2_11.08109	AthalianaAraport11|AT3G61740.1	1.147	histone-lysine N-methyltransferase ATX4
ACMD2v2_01.04061	AthalianaAraport11|AT4G00315.1	0.078	putative F-box/FBD/LRR-repeat protein
ACMD2v2_01.02884	AthalianaAraport11|AT4G00650.1	0.182	protein FRIGIDA
ACMD2v2_06.25333	AthalianaAraport11|AT4G02020.1	1.147	histone-lysine N-methyltransferase EZ1 isoform X1
ACMD2v2_18.14901	AthalianaAraport11|AT4G02020.1	1.147	histone-lysine N-methyltransferase EZ3 isoform X1
ACMD2v2_18.14935	AthalianaAraport11|AT4G02020.1	1.147	histone-lysine N-methyltransferase EZ1 isoform X1
ACMD2v2_01.03752	AthalianaAraport11|AT4G02280.1	1.147	sucrose synthase 1
ACMD2v2_06.24188	AthalianaAraport11|AT4G02280.1	1.147	sucrose synthase 1 isoform X1
ACMD2v2_22.27864	AthalianaAraport11|AT4G02280.1	1.147	sucrose synthase 7-like
ACMD2v2_04.12688	AthalianaAraport11|AT4G02560.1	1.147	Homeobox protein LUMINIDEPENDENS
ACMD2v2_04.12965	AthalianaAraport11|AT4G02940.1	1	RNA demethylase ALKBH10B
ACMD2v2_14.16561	AthalianaAraport11|AT4G04885.1	0.562	Polyadenylation and cleavage factor
ACMD2v2_11.08345	AthalianaAraport11|AT4G11560.1	0.868	BAH domain proteins protein
ACMD2v2_14.15967	AthalianaAraport11|AT4G12640.1	0.621	Flowering time control protein FPA
ACMD2v2_25.09494	AthalianaAraport11|AT4G14465.1	0.425	AT-hook motif nuclear-localized protein 20
ACMD2v2_07.20634	AthalianaAraport11|AT4G15880.1	0.73	Ubiquitin-like-specific protease ESD4
ACMD2v2_19.05585	AthalianaAraport11|AT4G16280.2	0.704	flowering time control protein FCA
ACMD2v2_06.24322	AthalianaAraport11|AT4G24620.1	1.147	glucose-6-phosphate isomerase 1, chloroplastic
ACMD2v2_10.09237	AthalianaAraport11|AT4G27910.1	1.147	Histone-lysine N-methyltransferase ATX4
ACMD2v2_11.08109	AthalianaAraport11|AT4G27910.1	1.147	histone-lysine N-methyltransferase ATX4
ACMD2v2_01.04545	AthalianaAraport11|AT4G27940.1	1.09	mitochondrial carrier protein MTM1-like
ACMD2v2_01.04594	AthalianaAraport11|AT4G27940.1	1.09	mitochondrial carrier protein MTM1-like
ACMD2v2_05.00203	AthalianaAraport11|AT4G29230.1	0.802	NAC domain-containing protein 75 isoform X1
ACMD2v2_14.16492	AthalianaAraport11|AT4G30200.2	0.768	VIN3-like protein 2 isoform X2
ACMD2v2_10.09309	AthalianaAraport11|AT4G32980.1	0.479	homeobox protein ATH1 isoform X1
ACMD2v2_22.27475	AthalianaAraport11|AT4G34700.1	0.334	NADH dehydrogenase [ubiquinone] 1 beta subcomplex subunit 9
ACMD2v2_09.01476	AthalianaAraport11|AT4G35900.1	0.179	protein FD-like
ACMD2v2_12.29755	AthalianaAraport11|AT4G36690.1	1.147	splicing factor U2af large subunit B isoform X1
ACMD2v2_12.29797	AthalianaAraport11|AT4G36690.1	1.147	splicing factor U2af large subunit B isoform X1
ACMD2v2_25.09533	AthalianaAraport11|AT4G36690.1	1.147	splicing factor U2af large subunit A-like isoform X2
ACMD2v2_24.16599	AthalianaAraport11|AT4G38960.3	0.444	B-box zinc finger protein 19-like
ACMD2v2_11.08199	AthalianaAraport11|AT4G39400.1	1.147	systemin receptor SR160-like
ACMD2v2_14.15320	AthalianaAraport11|AT4G39400.1	1.147	receptor-like protein kinase BRI1-like 3
ACMD2v2_15.05898	AthalianaAraport11|AT4G39400.1	1.147	Serine/threonine-protein kinase BRI1-like 2
ACMD2v2_16.28254	AthalianaAraport11|AT4G39400.1	1.147	systemin receptor SR160-like
ACMD2v2_23.21618	AthalianaAraport11|AT5G01040.1	1.147	Laccase-25, partial
ACMD2v2_08.10706	AthalianaAraport11|AT5G04240.1	1.147	lysine-specific demethylase SE14
ACMD2v2_13.23507	AthalianaAraport11|AT5G05690.1	1.147	Cytochrome P450 90A1
ACMD2v2_13.23982	AthalianaAraport11|AT5G05690.1	1.147	Cytochrome P450 90A1
ACMD2v2_14.15941	AthalianaAraport11|AT5G06770.1	0.46	zinc finger CCCH domain-containing protein 31-like
ACMD2v2_14.15670	AthalianaAraport11|AT5G13480.2	1.147	Flowering time control protein FY
ACMD2v2_14.16281	AthalianaAraport11|AT5G13480.2	1.147	Flowering time control protein FY
ACMD2v2_11.08338	AthalianaAraport11|AT5G14530.1	1.147	protein ANTHESIS POMOTING FACTOR 1
ACMD2v2_21.07597	AthalianaAraport11|AT5G16260.1	1.147	HIV Tat-specific factor
ACMD2v2_25.13409	AthalianaAraport11|AT5G23730.1	0.618	WD repeat-containing protein RUP2-like
ACMD2v2_13.22917	AthalianaAraport11|AT5G37055.1	0.477	SWR1 complex subunit 6
ACMD2v2_17.21057	AthalianaAraport11|AT5G39550.1	1.147	E3 ubiquitin-protein ligase ORTHRUS 2-like
ACMD2v2_24.16751	AthalianaAraport11|AT5G45600.1	0.774	transcription initiation factor TFIID subunit 14b isoform X1
ACMD2v2_03.17797	AthalianaAraport11|AT5G46910.1	1.147	lysine-specific demethylase JMJ706
ACMD2v2_08.11183	AthalianaAraport11|AT5G46910.1	1.147	lysine-specific demethylase JMJ706
ACMD2v2_08.12556	AthalianaAraport11|AT5G46910.1	1.147	lysine-specific demethylase JMJ706
ACMD2v2_08.12475	AthalianaAraport11|AT5G47010.1	1.147	regulator of nonsense transcripts 1 homolog isoform X1
ACMD2v2_01.03752	AthalianaAraport11|AT5G49190.1	1.147	sucrose synthase 1
ACMD2v2_06.24188	AthalianaAraport11|AT5G49190.1	1.147	sucrose synthase 1 isoform X1
ACMD2v2_22.27864	AthalianaAraport11|AT5G49190.1	1.147	sucrose synthase 7-like
ACMD2v2_09.01418	AthalianaAraport11|AT5G51810.1	1.005	gibberellin 20 oxidase 1-D
ACMD2v2_07.20364	AthalianaAraport11|AT5G58230.1	1.147	WD-40 repeat-containing protein MSI1
ACMD2v2_09.30103	AthalianaAraport11|AT5G61150.1	0.951	protein LEO1 homolog
ACMD2v2_17.21466	AthalianaAraport11|AT5G63980.1	1.147	SAL1 phosphatase
ACMD2v2_25.13481	AthalianaAraport11|AT5G65640.1	0.481	transcription factor bHLH93-like
ACMD2v2_05.02999	IRGSP-1.0_protein_2021-11-11|Os01t0182600-01	1.127	protein GIGANTEA
ACMD2v2_05.02999	IRGSP-1.0_protein_2021-11-11|Os01t0182600-03	1.127	protein GIGANTEA
ACMD2v2_16.28189	IRGSP-1.0_protein_2021-11-11|Os01t0713600-01	0.328	B3 domain-containing protein LFL1-like
ACMD2v2_25.13463	IRGSP-1.0_protein_2021-11-11|Os01t0818400-01	0.624	WUSCHEL-related homeobox 8
ACMD2v2_25.13463	IRGSP-1.0_protein_2021-11-11|Os01t0818400-02	0.624	WUSCHEL-related homeobox 8
ACMD2v2_25.13463	IRGSP-1.0_protein_2021-11-11|Os01t0818400-03	0.624	WUSCHEL-related homeobox 8
ACMD2v2_01.02851	IRGSP-1.0_protein_2021-11-11|Os01t0922800-01	0.199	MADS-box transcription factor 51-like
ACMD2v2_04.12724	IRGSP-1.0_protein_2021-11-11|Os01t0949400-01	0.903	phytochromobilin:ferredoxin oxidoreductase, chloroplastic isoform X2
ACMD2v2_01.04531	IRGSP-1.0_protein_2021-11-11|Os02t0290500-01	1.127	phosphatidylinositol 4-kinase gamma 4-like
ACMD2v2_01.04580	IRGSP-1.0_protein_2021-11-11|Os02t0290500-01	1.127	phosphatidylinositol 4-kinase gamma 4-like
ACMD2v2_10.11454	IRGSP-1.0_protein_2021-11-11|Os02t0290500-01	1.127	phosphatidylinositol 4-kinase gamma 4-like
ACMD2v2_10.11522	IRGSP-1.0_protein_2021-11-11|Os02t0290500-01	1.127	phosphatidylinositol 4-kinase gamma 4-like
ACMD2v2_21.07505	IRGSP-1.0_protein_2021-11-11|Os02t0554000-01	1.079	histone-lysine N-methyltransferase ASHH2
ACMD2v2_20.17193	IRGSP-1.0_protein_2021-11-11|Os02t0793900-01	0.469	protein HEADING DATE REPRESSOR 1-like
ACMD2v2_08.10952	IRGSP-1.0_protein_2021-11-11|Os03t0122600-01	0.542	MADS-box transcription factor 50-like isoform X1
ACMD2v2_08.10952	IRGSP-1.0_protein_2021-11-11|Os03t0122600-02	0.542	MADS-box transcription factor 50-like isoform X1
ACMD2v2_08.10706	IRGSP-1.0_protein_2021-11-11|Os03t0151300-02	1.127	lysine-specific demethylase SE14
ACMD2v2_01.03706	IRGSP-1.0_protein_2021-11-11|Os03t0169600-01	0.5	Cyclic dof factor 3
ACMD2v2_06.25333	IRGSP-1.0_protein_2021-11-11|Os03t0307800-01	1.127	histone-lysine N-methyltransferase EZ1 isoform X1
ACMD2v2_18.14901	IRGSP-1.0_protein_2021-11-11|Os03t0307800-01	1.127	histone-lysine N-methyltransferase EZ3 isoform X1
ACMD2v2_18.14935	IRGSP-1.0_protein_2021-11-11|Os03t0307800-01	1.127	histone-lysine N-methyltransferase EZ1 isoform X1
ACMD2v2_07.18633	IRGSP-1.0_protein_2021-11-11|Os03t0309200-01	1.127	phytochrome C
ACMD2v2_13.22568	IRGSP-1.0_protein_2021-11-11|Os03t0309200-01	1.127	Phytochrome a
ACMD2v2_13.23526	IRGSP-1.0_protein_2021-11-11|Os03t0309200-01	1.127	Phytochrome a
ACMD2v2_18.13767	IRGSP-1.0_protein_2021-11-11|Os03t0309200-01	1.127	Phytochrome B
ACMD2v2_18.13810	IRGSP-1.0_protein_2021-11-11|Os03t0309200-01	1.127	Phytochrome B
ACMD2v2_07.18633	IRGSP-1.0_protein_2021-11-11|Os03t0309200-02	1.127	phytochrome C
ACMD2v2_13.22568	IRGSP-1.0_protein_2021-11-11|Os03t0309200-02	1.127	Phytochrome a
ACMD2v2_13.23526	IRGSP-1.0_protein_2021-11-11|Os03t0309200-02	1.127	Phytochrome a
ACMD2v2_18.13767	IRGSP-1.0_protein_2021-11-11|Os03t0309200-02	1.127	Phytochrome B
ACMD2v2_18.13810	IRGSP-1.0_protein_2021-11-11|Os03t0309200-02	1.127	Phytochrome B
ACMD2v2_01.01967	IRGSP-1.0_protein_2021-11-11|Os03t0711100-01	0.506	zinc finger protein CONSTANS-LIKE 16
ACMD2v2_07.18633	IRGSP-1.0_protein_2021-11-11|Os03t0719800-01	1.127	phytochrome C
ACMD2v2_13.22568	IRGSP-1.0_protein_2021-11-11|Os03t0719800-01	1.127	Phytochrome a
ACMD2v2_13.23526	IRGSP-1.0_protein_2021-11-11|Os03t0719800-01	1.127	Phytochrome a
ACMD2v2_18.13767	IRGSP-1.0_protein_2021-11-11|Os03t0719800-01	1.127	Phytochrome B
ACMD2v2_18.13810	IRGSP-1.0_protein_2021-11-11|Os03t0719800-01	1.127	Phytochrome B
ACMD2v2_01.02107	IRGSP-1.0_protein_2021-11-11|Os03t0725400-01	1.127	COMPASS-like H3K4 histone methylase component WDR5A
ACMD2v2_01.02164	IRGSP-1.0_protein_2021-11-11|Os03t0725400-01	1.127	COMPASS-like H3K4 histone methylase component WDR5A
ACMD2v2_01.02107	IRGSP-1.0_protein_2021-11-11|Os03t0725400-02	1.127	COMPASS-like H3K4 histone methylase component WDR5A
ACMD2v2_01.02164	IRGSP-1.0_protein_2021-11-11|Os03t0725400-02	1.127	COMPASS-like H3K4 histone methylase component WDR5A
ACMD2v2_01.02107	IRGSP-1.0_protein_2021-11-11|Os03t0725400-03	1.127	COMPASS-like H3K4 histone methylase component WDR5A
ACMD2v2_01.02164	IRGSP-1.0_protein_2021-11-11|Os03t0725400-03	1.127	COMPASS-like H3K4 histone methylase component WDR5A
ACMD2v2_07.18633	IRGSP-1.0_protein_2021-11-11|Os03t0752100-01	1.127	phytochrome C
ACMD2v2_13.22568	IRGSP-1.0_protein_2021-11-11|Os03t0752100-01	1.127	Phytochrome a
ACMD2v2_13.23526	IRGSP-1.0_protein_2021-11-11|Os03t0752100-01	1.127	Phytochrome a
ACMD2v2_18.13767	IRGSP-1.0_protein_2021-11-11|Os03t0752100-01	1.127	Phytochrome B
ACMD2v2_18.13810	IRGSP-1.0_protein_2021-11-11|Os03t0752100-01	1.127	Phytochrome B
ACMD2v2_01.04033	IRGSP-1.0_protein_2021-11-11|Os03t0793500-01	1.127	casein kinase 1-like protein HD16
ACMD2v2_01.04083	IRGSP-1.0_protein_2021-11-11|Os03t0793500-01	1.127	casein kinase 1-like protein HD16
ACMD2v2_04.12827	IRGSP-1.0_protein_2021-11-11|Os03t0793500-01	1.127	casein kinase 1-like protein HD16
ACMD2v2_05.00005	IRGSP-1.0_protein_2021-11-11|Os03t0793500-01	1.127	casein kinase 1-like protein HD16
ACMD2v2_05.00006	IRGSP-1.0_protein_2021-11-11|Os03t0793500-01	1.127	casein kinase 1-like protein HD16 isoform X1
ACMD2v2_05.00830	IRGSP-1.0_protein_2021-11-11|Os03t0793500-01	1.127	casein kinase 1-like protein HD16
ACMD2v2_05.00831	IRGSP-1.0_protein_2021-11-11|Os03t0793500-01	1.127	casein kinase 1-like protein HD16
ACMD2v2_09.30292	IRGSP-1.0_protein_2021-11-11|Os03t0793500-01	1.127	casein kinase 1-like protein HD16
ACMD2v2_16.28288	IRGSP-1.0_protein_2021-11-11|Os03t0793500-01	1.127	casein kinase 1-like protein HD16 isoform X1
ACMD2v2_01.04033	IRGSP-1.0_protein_2021-11-11|Os03t0793500-02	1.127	casein kinase 1-like protein HD16
ACMD2v2_01.04083	IRGSP-1.0_protein_2021-11-11|Os03t0793500-02	1.127	casein kinase 1-like protein HD16
ACMD2v2_04.12827	IRGSP-1.0_protein_2021-11-11|Os03t0793500-02	1.127	casein kinase 1-like protein HD16
ACMD2v2_05.00005	IRGSP-1.0_protein_2021-11-11|Os03t0793500-02	1.127	casein kinase 1-like protein HD16
ACMD2v2_05.00006	IRGSP-1.0_protein_2021-11-11|Os03t0793500-02	1.127	casein kinase 1-like protein HD16 isoform X1
ACMD2v2_05.00830	IRGSP-1.0_protein_2021-11-11|Os03t0793500-02	1.127	casein kinase 1-like protein HD16
ACMD2v2_05.00831	IRGSP-1.0_protein_2021-11-11|Os03t0793500-02	1.127	casein kinase 1-like protein HD16
ACMD2v2_09.30292	IRGSP-1.0_protein_2021-11-11|Os03t0793500-02	1.127	casein kinase 1-like protein HD16
ACMD2v2_16.28288	IRGSP-1.0_protein_2021-11-11|Os03t0793500-02	1.127	casein kinase 1-like protein HD16 isoform X1
ACMD2v2_09.01488	IRGSP-1.0_protein_2021-11-11|Os04t0166600-01	0.76	uncharacterized protein LOC109715915 isoform X3
ACMD2v2_21.07486	IRGSP-1.0_protein_2021-11-11|Os04t0429100-01	1.127	histone-lysine N-methyltransferase ASHH1 isoform X1
ACMD2v2_21.06397	IRGSP-1.0_protein_2021-11-11|Os04t0442300-01	0.323	two-component response regulator ORR1-like
ACMD2v2_21.06397	IRGSP-1.0_protein_2021-11-11|Os04t0442300-02	0.323	two-component response regulator ORR1-like
ACMD2v2_02.26275	IRGSP-1.0_protein_2021-11-11|Os04t0452100-01	1.127	Cryptochrome-1
ACMD2v2_02.26275	IRGSP-1.0_protein_2021-11-11|Os04t0452100-02	1.127	Cryptochrome-1
ACMD2v2_08.11940	IRGSP-1.0_protein_2021-11-11|Os04t0452100-02	1.127	cryptochrome-1-like isoform X1
ACMD2v2_09.01520	IRGSP-1.0_protein_2021-11-11|Os04t0452100-02	1.127	cryptochrome-1 isoform X1
ACMD2v2_19.05076	IRGSP-1.0_protein_2021-11-11|Os04t0648800-01	0.51	probable E3 ubiquitin-protein ligase HIP1
ACMD2v2_12.29459	IRGSP-1.0_protein_2021-11-11|Os05t0494100-01	0.481	Dr1-associated corepressor
ACMD2v2_16.26749	IRGSP-1.0_protein_2021-11-11|Os06t0142600-01	0.921	protein HEADING DATE 3B
ACMD2v2_10.09239	IRGSP-1.0_protein_2021-11-11|Os06t0157700-01	0.673	protein HEADING DATE 3A-like
ACMD2v2_14.16069	IRGSP-1.0_protein_2021-11-11|Os06t0199500-01	0.688	phosphopantothenoylcysteine decarboxylase-like
ACMD2v2_14.16069	IRGSP-1.0_protein_2021-11-11|Os06t0199500-02	0.688	phosphopantothenoylcysteine decarboxylase-like
ACMD2v2_06.25863	IRGSP-1.0_protein_2021-11-11|Os06t0275000-01	0.369	heading day 1
ACMD2v2_06.25333	IRGSP-1.0_protein_2021-11-11|Os06t0275500-01	1.127	histone-lysine N-methyltransferase EZ1 isoform X1
ACMD2v2_18.14901	IRGSP-1.0_protein_2021-11-11|Os06t0275500-01	1.127	histone-lysine N-methyltransferase EZ3 isoform X1
ACMD2v2_18.14935	IRGSP-1.0_protein_2021-11-11|Os06t0275500-01	1.127	histone-lysine N-methyltransferase EZ1 isoform X1
ACMD2v2_05.02892	IRGSP-1.0_protein_2021-11-11|Os06t0603000-01	0.792	Heme oxygenase 1, chloroplastic
ACMD2v2_01.04238	IRGSP-1.0_protein_2021-11-11|Os06t0614000-01	1.127	FT-interacting protein 1-like
ACMD2v2_06.25931	IRGSP-1.0_protein_2021-11-11|Os06t0614000-01	1.127	FT-interacting protein 1-like
ACMD2v2_07.18810	IRGSP-1.0_protein_2021-11-11|Os06t0614000-01	1.127	protein QUIRKY
ACMD2v2_08.12391	IRGSP-1.0_protein_2021-11-11|Os06t0614000-01	1.127	FT-interacting protein 3
ACMD2v2_09.01024	IRGSP-1.0_protein_2021-11-11|Os06t0614000-01	1.127	Protein QUIRKY
ACMD2v2_09.01065	IRGSP-1.0_protein_2021-11-11|Os06t0614000-01	1.127	Protein QUIRKY
ACMD2v2_14.15304	IRGSP-1.0_protein_2021-11-11|Os06t0614000-01	1.127	FT-interacting protein 7
ACMD2v2_16.26729	IRGSP-1.0_protein_2021-11-11|Os06t0614000-01	1.127	protein QUIRKY
ACMD2v2_16.28244	IRGSP-1.0_protein_2021-11-11|Os06t0614000-01	1.127	protein QUIRKY
ACMD2v2_17.22414	IRGSP-1.0_protein_2021-11-11|Os06t0614000-01	1.127	FT-interacting protein 1-like
ACMD2v2_19.04885	IRGSP-1.0_protein_2021-11-11|Os06t0614000-01	1.127	FT-interacting protein 1
ACMD2v2_22.27356	IRGSP-1.0_protein_2021-11-11|Os06t0614000-01	1.127	FT-interacting protein 1
ACMD2v2_22.27760	IRGSP-1.0_protein_2021-11-11|Os06t0614000-01	1.127	FT-interacting protein 3
ACMD2v2_22.27765	IRGSP-1.0_protein_2021-11-11|Os06t0614000-01	1.127	FT-interacting protein 3
ACMD2v2_25.13400	IRGSP-1.0_protein_2021-11-11|Os06t0614000-01	1.127	FT-interacting protein 1-like
ACMD2v2_18.13632	IRGSP-1.0_protein_2021-11-11|Os07t0695100-01	1.127	two-component response regulator-like PRR37 isoform X1
ACMD2v2_01.04431	IRGSP-1.0_protein_2021-11-11|Os08t0105000-01	0.502	PHD finger protein EHD3
ACMD2v2_01.04431	IRGSP-1.0_protein_2021-11-11|Os08t0105000-02	0.502	PHD finger protein EHD3
ACMD2v2_03.17916	IRGSP-1.0_protein_2021-11-11|Os08t0143400-01	1.127	lysine-specific histone demethylase 1 homolog 3
ACMD2v2_06.25746	IRGSP-1.0_protein_2021-11-11|Os08t0143400-01	1.127	Lysine-specific histone demethylase 1
ACMD2v2_14.16589	IRGSP-1.0_protein_2021-11-11|Os08t0143400-01	1.127	lysine-specific histone demethylase 1 homolog 2
ACMD2v2_03.17916	IRGSP-1.0_protein_2021-11-11|Os08t0143400-02	1.127	lysine-specific histone demethylase 1 homolog 3
ACMD2v2_14.16589	IRGSP-1.0_protein_2021-11-11|Os08t0143400-02	1.127	lysine-specific histone demethylase 1 homolog 2
ACMD2v2_02.26252	IRGSP-1.0_protein_2021-11-11|Os08t0174500-01	0.405	Nuclear transcription factor Y subunit B-3
ACMD2v2_14.16579	IRGSP-1.0_protein_2021-11-11|Os08t0180100-01	1.127	histone-lysine N-methyltransferase ATXR3
ACMD2v2_06.24454	IRGSP-1.0_protein_2021-11-11|Os08t0430500-01	1.072	14-3-3-like protein A
ACMD2v2_06.24454	IRGSP-1.0_protein_2021-11-11|Os08t0430500-02	1.072	14-3-3-like protein A
ACMD2v2_01.02583	IRGSP-1.0_protein_2021-11-11|Os08t0484600-01	1.127	SNF1-related protein kinase catalytic subunit alpha KIN10
ACMD2v2_01.02621	IRGSP-1.0_protein_2021-11-11|Os08t0484600-01	1.127	SNF1-related protein kinase catalytic subunit alpha KIN10
ACMD2v2_05.03198	IRGSP-1.0_protein_2021-11-11|Os08t0536300-01	0.956	Zinc finger protein CONSTANS-LIKE 15
ACMD2v2_19.05484	IRGSP-1.0_protein_2021-11-11|Os09t0134500-01	1.127	histone-lysine N-methyltransferase TRX1
ACMD2v2_19.05484	IRGSP-1.0_protein_2021-11-11|Os09t0134500-02	1.127	histone-lysine N-methyltransferase TRX1
ACMD2v2_22.27600	IRGSP-1.0_protein_2021-11-11|Os09t0306800-01	1.127	polycomb group protein EMF2B isoform X1
ACMD2v2_22.27606	IRGSP-1.0_protein_2021-11-11|Os09t0306800-01	1.127	Zn-finger protein joined to JAZF1 (predicted suppressor) protein
ACMD2v2_01.02667	IRGSP-1.0_protein_2021-11-11|Os09t0307800-01	0.8	histone-lysine N-methyltransferase ASHH3-like isoform X1
ACMD2v2_01.02780	IRGSP-1.0_protein_2021-11-11|Os09t0507200-01	0.762	MADS-box transcription factor
ACMD2v2_01.02850	IRGSP-1.0_protein_2021-11-11|Os09t0507200-01	0.762	MADS-box transcription factor
ACMD2v2_06.25466	IRGSP-1.0_protein_2021-11-11|Os11t0547000-01	1.127	adagio-like protein 1
ACMD2v2_12.28927	IRGSP-1.0_protein_2021-11-11|Os11t0547000-01	1.127	Adagio-like protein 3
ACMD2v2_12.29009	IRGSP-1.0_protein_2021-11-11|Os11t0547000-01	1.127	Adagio-like protein 3
ACMD2v2_06.25466	IRGSP-1.0_protein_2021-11-11|Os11t0547000-02	1.127	adagio-like protein 1
ACMD2v2_12.28927	IRGSP-1.0_protein_2021-11-11|Os11t0547000-02	1.127	Adagio-like protein 3
ACMD2v2_12.29009	IRGSP-1.0_protein_2021-11-11|Os11t0547000-02	1.127	Adagio-like protein 3
ACMD2v2_23.23243	IRGSP-1.0_protein_2021-11-11|Os12t0533500-01	1.127	VIN3-like protein 1

## Sheet: Table S3
Supplementary Table S3. List of candidate pineapple genes involved in regulation of cold-induced flowering identified in this study. Expression levels (gray highlighted columns) are reported in TMM normalized count units.
Gene ID	Gene name/ortholog	Functional description	DEG comparisons	RT-qPCR validated	WGCNA module (T0-T3)	Dole17_T0_r1	Dole17_T0_r2	Dole17_T0_r3	Dole17_T1_r1	Dole17_T1_r2	Dole17_T1_r3	Dole17_T2_r1	Dole17_T2_r2	Dole17_T2_r3	Dole17_T3_r1	Dole17_T3_r2	Dole17_T3_r3	Dole17_T4_r1	Dole17_T4_r2	Dole17_T4_r3	MD2_T0_r1	MD2_T0_r2	MD2_T0_r3	MD2_T1_r1	MD2_T1_r2	MD2_T1_r3	MD2_T2_r1	MD2_T2_r2	MD2_T2_r3	MD2_T3_r1	MD2_T3_r2	MD2_T3_r3	MD2_T4_r1	MD2_T4_r2	MD2_T4_r3
ACMD2v2_06.24315	SVP	MADS-box protein SVP	Core flowering gene: down regulated in T4	X	turquoise	246.803	215.354	223.264	248.566	274.252	225.795	240.904	231.816	222.191	219.512	224.912	221.251	7.525	5.424	7.686	266.356	268.802	257.041	267.971	280.709	279.663	239.19	223.086	253.184	269.555	266.63	253.194	11.625	8.402	7.562
ACMD2v2_02.24982	ACO	1-aminocyclopropane-1-carboxylic acid (ACC) oxidase	Core flowering gene: up regulated in T4	X	white	2.947	10.985	6.366	5.442	3.91	4.514	28.951	10.076	3.312	4.93	4.749	10.417	835.811	728.885	282.861	8.479	6.27	5.879	6.038	8.213	4.985	8.313	10.144	6.405	7.787	3.812	6.318	142.958	149.874	133.537
ACMD2v2_10.09239	HD3A	protein HEADING DATE 3A-like	Core flowering gene: up regulated in T4	X	steelblue	0	0	0.098	0	0.244	0	0.101	0	0.235	0.084	0	0	232.54	249.191	389.726	0	0.362	0	0.29	0.27	0	0	0	0	0.116	0.131	0	262.686	157.689	189.177
ACMD2v2_20.17130	bHLH35	transcription factor bHLH35-like	Dole17_T0vsT2, Dole17_T0vsT1		grey60	0.666	14.263	30.87	0.064	0	0	0	0	0	0.272	0.375	1.18	0.131	0.045	0.085	0.209	1.154	5.698	0	0	0	0	0	0	0	0.392	0	0	0	0.074
ACMD2v2_01.04652	RAV1	AP2/ERF and B3 domain-containing transcription factor RAV1	Dole17_T0vsT2, Dole17_T0vsT3, Dole17_T0vsT1	X	grey60	20.499	53.099	43.449	11.954	9.094	6.924	4.314	2.771	7.364	10.169	9.395	7.288	0.996	0.217	0.051	8.141	6.983	23.286	10.724	7.12	9.079	3.303	2.429	3.405	3.794	1.559	3.1	0.038	0.205	0.049
ACMD2v2_10.11784	bHLH63	Transcription factor bHLH63	Dole17_T0vsT3, MD2_T0vsT1, MD2_T0vsT2, MD2_T0vsT3		lightyellow	7.438	2.853	2.692	1.125	2.592	1.962	0.909	0.211	2.374	0.956	0.609	0.733	0.105	0.136	0.077	3.111	3.52	7.943	1.265	0.924	0.753	0.784	1.099	0.994	0.609	0.624	1.092	0.173	0.303	0.086
ACMD2v2_10.08889	bHLH63	Transcription factor bHLH63	MD2_T0vsT1, MD2_T0vsT2, MD2_T0vsT3		lightyellow	4.239	0.985	1.864	1.007	1.374	0.417	0	0.288	0.713	0.403	0.665	0.188	0.096	0.127	0	3.877	5.149	6.715	0.654	0.755	0.573	0.476	0.999	0.27	0.588	0.443	1.25	0.163	0.215	0
ACMD2v2_05.03179	HK3	probable histidine kinase 3	N/A		greenyellow	15.17	10.954	16.994	12.479	11.786	14.559	13.3	16.049	12.627	15.211	16.552	19.932	8.076	7.977	8.905	18.945	12.256	17.588	12.118	10.061	13.884	12.529	13.772	13.649	14.943	18.478	16.405	11.874	10.766	11.89
ACMD2v2_06.25333	CLF	histone-lysine N-methyltransferase EZ1 isoform X1	N/A		greenyellow	12.828	12.074	10.759	10.144	9.138	12.149	15.237	13.231	12.262	15.483	14.894	17.043	11.878	11.49	17.136	11.948	7.571	10.188	7.689	7.548	7.509	9.057	10.184	9.752	10.53	11.266	11.455	14.462	15.319	15.813
ACMD2v2_07.20857	SPL3	squamosa promoter-binding-like protein 3	N/A		purple	191.069	249.803	269.918	226.114	222.811	196.088	153.299	162.029	159.101	156.485	180.85	133.28	242.329	258.581	263.339	207.831	260.439	193.063	228.335	268.598	244.035	239.825	220.338	201.663	209.173	181.874	197.259	409.306	365.838	377.001
ACMD2v2_12.29369	FIE2	Polycomb group protein FIE2	N/A		black	28.119	29.159	28.668	26.533	29.376	30.734	35.651	35.723	31.147	32.736	33.628	32.772	19.342	20.047	26.296	30.356	27.897	27.766	23.421	25.394	24.65	28.193	28.883	29.951	31.095	30.116	31.737	22.081	22.714	26.129
ACMD2v2_14.16230	ETO1	Ethylene-overproduction protein 1	T2vsT2		turquoise	0.707	0.84	0.959	1.982	0.919	0.854	0.688	0.662	0.891	0.928	0.909	1.055	0.926	1.277	0.929	3.061	3.61	2.648	3.807	3.098	3.606	3.393	3.178	3.019	3.058	2.605	3.307	3.469	2.765	2.926
ACMD2v2_01.02180	BLH4	BEL1-like homeodomain protein 4	T2vsT2, MD2_T0vsT2		black	0.424	0.529	1.21	1.328	0.354	1.515	3.938	1.601	0.816	0.89	0.337	2.861	1.127	1.068	1.44	2.316	0.532	2.034	0.558	0.056	0.18	0.228	0.43	0.338	0.483	0.543	0.433	0.824	1.446	0.984
ACMD2v2_07.19050	N/A	uncharacterized zinc finger CCHC domain-containing protein	T3vsT3		red	11.223	4.927	5.145	3.556	3.179	2.257	12.474	7.737	9.306	6.71	12.739	11.16	2.22	3.278	4.849	2.564	1.222	2.638	1.555	1.735	1.538	2.282	3.478	3.974	0.988	1.851	2.342	3.067	2.648	2.496
ACMD2v2_02.26328	ERF109	ethylene-responsive transcription factor ERF109-like	T3vsT3, Dole17_T0vsT2, Dole17_T0vsT1, Dole17_T2vsT3, MD2_T0vsT1, MD2_T0vsT2, MD2_T0vsT3	X	grey60	1.12	47.021	38.958	0.204	0.066	0.051	0.055	0	0.066	2.765	2.164	2.978	5.533	1.784	3.656	3.38	2.761	25.158	0	0	0	0	0	0	0	0	0	0.192	0.117	0
ACMD2v2_03.17852	ERF2	Ethylene-responsive transcription factor 2	T3vsT3, Dole17_T0vsT2, Dole17_T0vsT1, Dole17_T2vsT3, MD2_T0vsT2, MD2_T0vsT3	X	grey60	51.726	307.622	335.91	12.736	8.618	7.625	5.792	4.008	5.732	32.886	25.094	38.88	36.237	22.772	19.957	27.712	33.985	113.57	12.118	6.906	26.569	6.438	1.869	2.884	2.123	2.756	1.496	14.184	10.258	7.255
ACMD2v2_10.09091	MAPKKK18	mitogen-activated protein kinase kinase kinase 18	T3vsT3, Dole17_T0vsT2, Dole17_T0vsT1, Dole17_T2vsT3, T2vsT2, T1vsT1, MD2_T0vsT1, MD2_T0vsT2, MD2_T0vsT3	X	grey60	9.467	98.71	104.296	1.585	1.196	1.21	0.973	0.546	1.191	8.472	6.829	12.483	7.517	4.763	5.522	4.364	6.745	29.014	0.236	0.248	0.424	0.228	0.1	0	0.231	0.191	0	0.527	0.782	0.443
ACMD2v2_02.26039	SAP5-like	zinc finger A20 and AN1 domain-containing stress-associated protein 5-like	T3vsT3, Dole17_T0vsT2, Dole17_T0vsT3, MD2_T0vsT2, MD2_T0vsT3		lightyellow	33.115	96.096	50.175	10.894	10.412	26.373	7.04	3.48	4.494	17.216	13.076	11.902	24.394	20.337	17.562	15.198	17.756	52.804	1.394	1.296	8.05	4.117	1.649	1.283	1.555	1.66	2.047	8.165	18.582	4.796
ACMD2v2_02.24655	SAP5	zinc finger A20 and AN1 domain-containing stress-associated protein 5	T3vsT3, Dole17_T0vsT2, Dole17_T0vsT3, MD2_T0vsT3		lightyellow	71.508	142.359	97.123	31.632	21.113	63.258	16.073	7.699	12.993	29.044	20.514	27.962	44.216	39.949	36.778	20.396	20.382	83.056	5.062	4.687	14.881	7.738	3.258	1.842	3.888	2.827	4.084	13.676	27.482	8.804
ACMD2v2_08.11114	N/A	putative CCCH-type zinc finger family protein	T3vsT3, Dole17_T1vsT2		red	9.114	4.315	2.943	1.135	2.282	2.318	7.977	5.58	9.935	5.792	9.938	8.566	2.954	2.59	3.587	1.908	1.064	1.027	1.244	1.138	1.092	2.192	2.429	2.296	1.913	1.358	2.293	1.466	1.876	2.963
ACMD2v2_17.21048	N/A	MYB/SANT domain-containing protein	T3vsT3, T0vsT0, T2vsT2, Dole17_T1vsT2		red	1.797	1.577	1.003	0.214	0.487	0.529	2.598	1.592	2.317	1.621	2.838	2.879	0.787	0.733	0.801	0	0	0	0	0	0	0	0	0	0	0	0	0	0	0
ACMD2v2_01.01841	FRI3	FRIGIDA-like protein 3	T3vsT3, T0vsT0, T2vsT2, T1vsT1		turquoise	0.929	1.307	1.09	1.232	1.041	1.484	0.808	0.7	1.004	0.965	0.937	1.037	0.673	0.616	0.366	17.236	20.993	19.511	19.839	19.051	22.687	18.243	17	15.415	19.472	23.266	19.052	8.961	8.89	10.071
ACMD2v2_01.04482	ERF3	ethylene response factor 3	T3vsT3, T0vsT0, T2vsT2, T1vsT1		turquoise	0.202	0	0	0	0	0	0	0	0	0	0	0	0	0	0	26.181	28.01	28.32	19.014	21.259	24.501	25.207	31.421	29.44	24.947	32.299	26.275	24.898	26.583	30.63
ACMD2v2_01.04531	PI4KG1	phosphatidylinositol 4-kinase gamma 4-like	T3vsT3, T0vsT0, T2vsT2, T1vsT1		turquoise	0.444	0.529	0.305	0.793	0.476	0.671	0.532	0.825	0.619	0.6	0.534	0.858	1.591	1.413	1.508	2.356	2.037	1.55	2.906	3.909	3.712	3.323	2.878	3.347	3.09	3.169	3.257	2.722	2.149	2.767
ACMD2v2_01.04534	CHS1	chalcone synthase 1	T3vsT3, T0vsT0, T2vsT2, T1vsT1		blue	4.623	6.141	7.107	4.97	4.663	5.429	5.177	6.347	5.77	5.736	4.88	5.562	1.949	2.083	1.602	0.706	0.464	0.534	0.397	0.27	0.371	0.407	0.51	0.579	0.504	0.473	0.423	0.211	0.205	0.369
ACMD2v2_01.04545	MTM1-like	mitochondrial carrier protein MTM1-like	T3vsT3, T0vsT0, T2vsT2, T1vsT1		turquoise	0	0	0	0	0	0	0	0	0	0	0	0	0	0	0	2.356	1.573	2.185	2.874	3.583	3.076	2.678	2.818	2.46	2.9	2.816	3.041	4.37	4.377	3.898
ACMD2v2_01.04563	RAP2-1	ethylene-responsive transcription factor RAP2-1-like	T3vsT3, T0vsT0, T2vsT2, T1vsT1		turquoise	0	0.052	0	0	0	0	0	0	0.066	0.047	0	0.054	0	0	0	35.813	32.729	29.971	30.081	31.974	30.801	32.647	30.372	30.656	32.661	39.32	34.482	47.285	55.52	58.518
ACMD2v2_03.18264	BAG4	BAG family molecular chaperone regulator 4	T3vsT3, T0vsT0, T2vsT2, T1vsT1	X	turquoise	0	0	0	0	0	0	0	0	0	0	0	0	0	0	0	13.588	11.227	13.359	14.563	12.877	11.582	10.208	12.772	13.563	10.498	9.073	10.008	6.22	7.376	7.71
ACMD2v2_14.15670	FY	Flowering time control protein FY	T3vsT3, T0vsT0, T2vsT2, T1vsT1	X	turquoise	0	0	0	0	0	0	0.028	0	0	0	0	0	0	0	0	9.254	7.65	8.195	8.622	6.906	7.796	9.017	8.795	7.688	9.216	10.491	10.864	10.35	12.016	12.886
ACMD2v2_18.14935	CLF	histone-lysine N-methyltransferase EZ1 isoform X1	T3vsT3, T0vsT0, T2vsT2, T1vsT1	X	turquoise	2.412	1.94	1.352	2.014	2.492	1.881	2.653	1.994	2.505	2.502	2.323	2.244	2.028	1.349	1.883	8.588	10.231	9.343	10.134	11.525	11.317	10.505	10.104	8.836	9.205	10.381	11.602	7.015	6.213	6.652
ACMD2v2_20.14300	MMT	methionine S-methyltransferase	T3vsT3, T0vsT0, T2vsT2, T1vsT1	X	turquoise	0.676	0.705	0.632	0.664	0.399	0.681	0.835	0.949	0.985	1.143	0.787	1.064	1.093	0.724	1.227	3.151	3.44	2.889	3.303	2.67	3.309	3.482	4.118	4.206	4.603	5.221	4.428	5.223	5.285	5.964
ACMD2v2_03.19445	CYP711A1	Cytochrome P450 711A1	T3vsT3, T0vsT0, T2vsT2, T1vsT1		turquoise	0	0	0	0	0	0	0	0	0	0	0	0	0	0	0	70.453	78.552	80.912	86.832	88.654	85.743	68.745	60.774	64.012	58.228	51.884	56.703	39.168	40.328	38.721
ACMD2v2_03.19502	CYP78A9	cytochrome P450 78A9-like	T3vsT3, T0vsT0, T2vsT2, T1vsT1		blue	41.936	27.167	26.739	38.241	40.397	31.538	25.196	30.124	27.675	27.366	29.291	28.131	36.237	31.972	26.918	0.914	1.041	0.795	0.611	1.003	0.488	0.427	0	0.521	0.872	0.342	0.118	0	0	0
ACMD2v2_03.19615	CYP78A11	Cytochrome P450 78A11	T3vsT3, T0vsT0, T2vsT2, T1vsT1		turquoise	0	0.29	0.294	0.921	0.565	0.315	0.165	0.307	0.188	0	0.141	0	0	0.263	0.409	4.244	6.835	9.896	8.955	9.689	5.876	6.16	6.876	4.254	8.375	4.506	5.668	7.887	5.451	5.804
ACMD2v2_06.24442	HSP16.0	16.0 kDa heat shock protein, peroxisomal	T3vsT3, T0vsT0, T2vsT2, T1vsT1		blue	17.915	22.976	17.855	23.341	28.091	22.286	15.962	15.139	14.457	10.281	13.545	8.683	16.161	17.403	54.783	2.803	4.029	1.52	5.126	6.523	2.503	5.863	2.588	2.653	2.175	2.696	1.722	10.053	7.855	6.123
ACMD2v2_07.19340	CRK25	cysteine-rich receptor-like protein kinase 25 isoform X1	T3vsT3, T0vsT0, T2vsT2, T1vsT1		blue	3.048	3.89	5.178	5.292	3.844	4.057	2.974	4.075	3.771	3.515	4.431	4.793	2.771	1.729	1.491	0.646	0.509	0.715	0.579	0.462	0.223	0.337	0.26	0.395	0.357	0.453	0.433	0.546	0.322	0.283
ACMD2v2_07.19342	CRK25	Cysteine-rich receptor-like protein kinase 25	T3vsT3, T0vsT0, T2vsT2, T1vsT1		blue	9.154	8.226	7.358	10.165	8.928	7.879	8.335	9.779	11.445	7.366	8.102	10.006	3.085	2.209	3.153	1.531	0.543	0.946	0.847	0.518	0.445	0.675	0.64	0.685	0.662	0.684	0.512	0.249	0.41	0.344
ACMD2v2_07.19345	CRK25	cysteine-rich receptor-like protein kinase 25 isoform X1	T3vsT3, T0vsT0, T2vsT2, T1vsT1		blue	5.339	6.296	5.69	6.502	6.292	5.815	3.69	5.34	6.22	6.514	6.716	8.128	7.368	6.746	8.436	0.616	0.577	0.534	0.214	0.417	0.403	0.595	0.33	0.299	0.546	0.563	0.63	0.326	0.713	0.197
ACMD2v2_07.19347	CRK25	Cysteine-rich receptor-like protein kinase 25	T3vsT3, T0vsT0, T2vsT2, T1vsT1		blue	8.004	6.12	6.29	7.787	7.2	6.578	7.114	8.37	10.019	5.07	7.185	7.127	3.033	2.544	2.701	0.934	0.441	0.775	0.483	0.237	0.35	0.506	0.42	0.463	0.641	0.443	0.413	0.422	0.42	0.184
ACMD2v2_07.19349	CRK25	cysteine-rich receptor-like protein kinase 25 isoform X1	T3vsT3, T0vsT0, T2vsT2, T1vsT1		blue	9.164	9.356	9.527	10.937	9.316	9.425	7.756	11.093	11.061	8.669	10.332	10.757	4.335	4.265	4.883	0.318	0.294	0.232	0.161	0.169	0.265	0.208	0.26	0.203	0.179	0.302	0.128	0.163	0.234	0.529
ACMD2v2_07.19351	CRK10	cysteine-rich receptor-like protein kinase 10	T3vsT3, T0vsT0, T2vsT2, T1vsT1		blue	23.083	34.138	43.864	25.815	18.676	26.678	25.775	36.385	32.92	20.928	29.853	29.419	10.654	8.674	9.024	0.616	0.521	0.644	0.665	0.406	0.764	0.595	0.15	0.309	0.305	0.161	0.413	0.661	1.329	0.922
ACMD2v2_07.19400	THE1		T3vsT3, T0vsT0, T2vsT2, T1vsT1		turquoise	0.04	0	0	0	0	0.031	0	0	0	0	0	0	0	0	0	6.292	5.738	8.436	5.609	5.318	5.038	4.682	4.497	4.08	5.517	4.758	5.668	5.07	5.52	4.648
ACMD2v2_08.10561	LTI65	Low-temperature-induced 65 kDa protein	T3vsT3, T0vsT0, T2vsT2, T1vsT1		blue	1.948	1.826	2.714	2.367	2.26	3.192	1.23	1.774	1.163	2.118	1.808	1.404	1.031	1.132	1.287	0.467	0.158	0.211	0.172	0.101	0.127	0.079	0.12	0.415	0.231	0.332	0.177	0.278	0.332	0.332
ACMD2v2_08.10914	CYP704C1	cytochrome P450 704C1-like	T3vsT3, T0vsT0, T2vsT2, T1vsT1		blue	0.777	0.456	1.025	1.307	0.93	2.094	1.175	3.02	1.37	1.621	0.646	1.69	15.925	13.437	12.705	0	0.045	0	0.086	0	0.212	0.069	0.05	0.058	0.053	0.07	0.128	0.326	0.606	0.467
ACMD2v2_08.12031	GRF10	growth-regulating factor 10-like	T3vsT3, T0vsT0, T2vsT2, T1vsT1		turquoise	0	0	0	0	0.078	0	0	0	0	0	0	0	0	0	0	26.957	27.433	25.36	23.904	24.707	24.703	21.883	22.806	23.556	31.231	34.24	27.18	29.422	32.044	29.658
ACMD2v2_08.12035	CSD4	Cold shock domain-containing protein 4	T3vsT3, T0vsT0, T2vsT2, T1vsT1		turquoise	0	0	0	0	0	0	0	0	0	0	0	0	0.026	0.045	0	13.349	11.091	12.796	9.78	9.081	9.556	11.983	11.493	11.865	12.841	13.801	13.078	13.034	14.762	16.698
ACMD2v2_09.30123	CYP81Q32	cytochrome P450 81Q32-like	T3vsT3, T0vsT0, T2vsT2, T1vsT1		blue	2.644	2.884	5.341	6.566	5.383	10.37	3.874	7.632	4.531	4.939	3.166	6.411	23.957	24.628	21.559	0.03	0	0.06	0.032	0.034	0.064	0.04	0.03	0.029	0	0.03	0.059	0.24	0.547	0.787
ACMD2v2_09.30328	ETO1	ETO1-like protein 1	T3vsT3, T0vsT0, T2vsT2, T1vsT1		turquoise	0.414	0.654	0.6	1.125	0.487	0.885	0.945	0.575	0.788	0.787	0.796	0.537	0.743	0.679	0.605	13.28	13.592	13.078	14.081	15.919	14.404	15.535	15.521	15.752	16.446	15.903	17.733	14.845	15.397	17.534
ACMD2v2_10.08968	PHL	protein PHYTOCHROME-DEPENDENT LATE-FLOWERING-like	T3vsT3, T0vsT0, T2vsT2, T1vsT1		blue	2.564	2.676	2.115	1.896	1.65	2.745	2.763	3.269	3.377	2.615	3.7	2.879	2.141	2.218	3.323	0.378	0.272	0.352	0.279	0.394	0.286	0.595	0.4	0.473	0.536	0.392	0.394	1.208	1.192	1.168
ACMD2v2_12.29953	EIL3	ETHYLENE INSENSITIVE 3-like 1 protein	T3vsT3, T0vsT0, T2vsT2, T1vsT1		turquoise	10.133	11.431	12.634	8.516	7.222	9.872	10.317	10.738	12.946	13.233	11.99	11.267	13.259	12.495	11.793	136.105	150.811	146.289	145.16	165.827	146.126	158.809	164.392	158.603	177.395	177.961	154.924	183.286	173.965	189.853
ACMD2v2_13.23892	FRS5	protein FAR1-related sequence 5-like	T3vsT3, T0vsT0, T2vsT2, T1vsT1		turquoise	0	0	0	0	0	0	0	0.01	0.009	0.009	0.009	0	0	0	0	0.408	0.441	0.735	0.686	0.507	0.445	0.744	0.879	0.685	0.42	0.493	0.571	0.23	0.166	0.258
ACMD2v2_14.15661	FRS6	protein FAR1-RELATED SEQUENCE 6	T3vsT3, T0vsT0, T2vsT2, T1vsT1		turquoise	0.414	0	0	0.064	0	0	0	0	0	0	0	0	0	0	0	15.397	20.937	17.88	16.89	24.819	19.696	19.433	16.74	16.013	16.73	14.223	17.074	4.466	3.839	3.775
ACMD2v2_14.15785	GAI	DELLA protein GAI	T3vsT3, T0vsT0, T2vsT2, T1vsT1		turquoise	1.262	1.348	0.774	1.157	2.171	0.905	1.147	1.457	0.779	0.562	1.115	2.37	1.757	1.965	2.13	8.499	9.427	9.242	8.762	9.903	10.957	7.559	8.195	8.199	8.995	7.967	10.107	8.769	8.959	9.898
ACMD2v2_14.15788	FRS5	protein FAR1-related sequence 5-like	T3vsT3, T0vsT0, T2vsT2, T1vsT1		turquoise	0.121	0	0	0	0	0	0	0	0	0	0	0	0	0	0	17.315	19.578	16.571	15.775	18.803	15.549	19.552	15.541	14.17	18.611	16.024	19.426	36.245	38.042	35.696
ACMD2v2_17.20985	JMJ703	lysine-specific demethylase JMJ703	T3vsT3, T0vsT0, T2vsT2, T1vsT1		turquoise	0.262	0.187	0.033	0	0.144	0.122	0.046	0.259	0.235	0.075	0.187	0.215	0.175	0.263	0.068	9.105	9.801	9.685	9.212	8.889	7.732	8.154	8.745	9.801	11.633	12.111	10.933	14.059	15.621	16.649
ACMD2v2_17.22049	MADS-MIKC50	MADS-box transcription factor 50-like isoform X1	T3vsT3, T0vsT0, T2vsT2, T1vsT1		turquoise	0	0	0	0	0	0	0	0.125	0	0	0	0	0	0.1	0	7.753	4.979	6.785	8.654	11.086	8.114	4.762	5.906	7.784	5.254	5.653	6.141	8.501	9.428	8.472
ACMD2v2_19.05051	SUT1	Sucrose transport protein SUT1	T3vsT3, T0vsT0, T2vsT2, T1vsT1		turquoise	0.061	0.041	0.044	0.064	0.044	0	0.018	0	0.019	0	0.019	0.054	0.044	0.081	0	54.162	53.292	51.767	43.389	45.459	42.957	42.319	41.645	41.98	52.406	49.811	46.449	68.849	67.497	66.326
ACMD2v2_19.05764	SBP16	squamosa promoter-binding-like protein 16	T3vsT3, T0vsT0, T2vsT2, T1vsT1		turquoise	0	0	0	0	0	0	0	0.038	0	0	0	0.027	0.026	0	0	15.317	14.723	16.48	13.941	15.649	16.281	18.005	17.729	18.347	16.992	15.913	18.038	17.413	17.331	18.075
ACMD2v2_20.14214	SUVH2	histone-lysine N-methyltransferase family member SUVH2-like	T3vsT3, T0vsT0, T2vsT2, T1vsT1		turquoise	0	0	0	0	0	0	0	0	0	0	0	0	0	0	0	48.158	47.894	41.931	40.655	32.447	34.959	33.172	30.822	13.379	30.632	36.504	40.072	42.398	38.638	17.743
ACMD2v2_20.14257	SUVH1	histone-lysine N-methyltransferase, H3 lysine-9 specific SUVH1-like	T3vsT3, T0vsT0, T2vsT2, T1vsT1		turquoise	0	0	0.076	0	0	0.081	0	0	0	0.066	0	0	0.07	0	0	28.696	36.43	27.605	28.151	25.372	30.557	29.462	33.87	29.382	35.445	36.182	27.761	54.234	59.936	52.972
ACMD2v2_20.14295	SUVH6	Histone-lysine N-methyltransferase, H3 lysine-9 specific SUVH6	T3vsT3, T0vsT0, T2vsT2, T1vsT1		turquoise	1.11	1.214	0.752	0.718	1.03	0.549	0.486	0.451	0.3	1.115	0.89	0.689	1.302	0.851	0.878	4.721	5.975	6.524	6.906	6.275	7.393	6.2	5.667	5.141	6.578	6.689	6.751	5.721	4.66	4.414
ACMD2v2_22.27454	CYP94A1	cytochrome P450 94A1	T3vsT3, T0vsT0, T2vsT2, T1vsT1		blue	0.444	0.674	0.589	0.739	0.864	0.885	0.633	1.093	0.976	0.506	0.777	0.635	3.199	2.916	2.054	0.03	0	0	0	0	0.032	0	0	0	0	0	0	0.029	0.02	0
ACMD2v2_25.13500	GL1	very-long-chain aldehyde decarbonylase GL1-1	T3vsT3, T0vsT0, T2vsT2, T1vsT1		blue	1.241	1.297	1.526	2.324	1.972	2.603	1.964	1.697	1.473	1.406	1.443	2.021	0.524	0.697	0.767	0	0.034	0.04	0	0.034	0.032	0	0	0	0.063	0.03	0	0.029	0.059	0
ACMD2v2_24.17412	CYP78A9	cytochrome P450 78A9-like	T3vsT3, T2vsT2, T1vsT1		blue	0.363	1.037	0.719	0.707	0.775	0.824	0.716	0.767	0.666	0.778	0.777	0.447	1.783	2.517	0.707	0	0.158	0.091	0	0.056	0.191	0.03	0.03	0	0.074	0.05	0	0.029	0.107	0

## Sheet: Table S4
Supplementary Table S4. Regulatory genes present in co-expression modules. Numbers in parentheses () represent differentially expressed genes for that category.
Regulatory gene family	Gene co-expression modules (T0-T3)										Gene co-expression modules (T4)
	Grey60	Lightyellow	Darkturquoise	Yellow	Black	Red	Greenyellow	Purple	Blue	Turquoise	Blue (T4)	Royalblue (T4)	Sienna3 (T4)
PHD	14 (1)	0 (0)	1 (0)	24 (0)	4 (0)	13 (0)	3 (0)	1 (0)	19 (0)	45 (5)	29 (5)	2 (0)	4 (1)
Bromodomain	0 (0)	0 (0)	0 (0)	7 (0)	0 (0)	3 (0)	1 (0)	0 (0)	3 (0)	6 (0)	4 (1)	0 (0)	1 (0)
HSA	0 (0)	0 (0)	0 (0)	2 (0)	0 (0)	0 (0)	0 (0)	0 (0)	0 (0)	0 (0)	0 (0)	0 (0)	0 (0)
ISWI	0 (0)	0 (0)	0 (0)	0 (0)	0 (0)	0 (0)	0 (0)	0 (0)	0 (0)	0 (0)	0 (0)	0 (0)	0 (0)
SET	2 (0)	0 (0)	0 (0)	3 (0)	2 (0)	3 (0)	3 (0)	0 (0)	7 (0)	17 (4)	7 (0)	0 (0)	4 (0)
SNF2	0 (0)	0 (0)	1 (0)	7 (0)	6 (0)	3 (0)	2 (0)	0 (0)	1 (0)	4 (1)	3 (1)	0 (0)	4 (0)
SWIB-Plus-3	0 (0)	0 (0)	0 (0)	1 (0)	0 (0)	1 (0)	0 (0)	0 (0)	1 (0)	3 (0)	0 (0)	0 (0)	0 (0)
ABTB	3 (0)	0 (0)	0 (0)	0 (0)	1 (0)	0 (0)	0 (0)	1 (0)	1 (0)	1 (0)	0 (0)	3 (2)	1 (0)
BTB-POZ	4 (0)	0 (0)	0 (0)	1 (0)	1 (0)	0 (0)	0 (0)	0 (0)	8 (0)	19 (7)	5 (0)	0 (0)	0 (0)
BTB-POZ-MATH	2 (0)	0 (0)	0 (0)	1 (0)	0 (0)	0 (0)	0 (0)	0 (0)	7 (0)	10 (4)	6 (0)	0 (0)	0 (0)
FYR	0 (0)	0 (0)	0 (0)	3 (0)	0 (0)	0 (0)	0 (0)	0 (0)	0 (0)	0 (0)	0 (0)	0 (0)	0 (0)
Homeodomain-PHD	0 (0)	0 (0)	1 (0)	0 (0)	0 (0)	0 (0)	0 (0)	0 (0)	0 (0)	0 (0)	0 (0)	0 (0)	0 (0)
CHROMO-DOMAIN	1 (0)	0 (0)	1 (0)	3 (1)	0 (0)	3 (0)	1 (0)	0 (0)	2 (1)	5 (0)	3 (0)	0 (0)	0 (0)
HMG	2 (0)	0 (0)	0 (0)	1 (0)	2 (0)	0 (0)	0 (0)	0 (0)	3 (0)	0 (0)	1 (0)	1 (0)	2 (0)
DICER	0 (0)	0 (0)	0 (0)	0 (0)	0 (0)	0 (0)	0 (0)	0 (0)	0 (0)	0 (0)	0 (0)	0 (0)	0 (0)
PAZ-Argonaute	1 (0)	0 (0)	0 (0)	4 (0)	1 (0)	1 (0)	0 (0)	0 (0)	1 (0)	8 (0)	1 (0)	0 (0)	4 (1)
Lambda-DB	0 (0)	0 (0)	0 (0)	0 (0)	0 (0)	0 (0)	0 (0)	0 (0)	1 (0)	3 (0)	0 (0)	0 (0)	0 (0)
SSXT	0 (0)	0 (0)	0 (0)	0 (0)	0 (0)	0 (0)	0 (0)	0 (0)	1 (0)	2 (0)	0 (0)	0 (0)	1 (1)
Tesmin	0 (0)	0 (0)	0 (0)	1 (0)	1 (0)	1 (0)	1 (0)	0 (0)	1 (0)	2 (0)	1 (0)	0 (0)	1 (0)
YEATS	0 (0)	0 (0)	0 (0)	0 (0)	0 (0)	0 (0)	0 (0)	0 (0)	1 (0)	1 (0)	0 (0)	0 (0)	0 (0)
A20-like	4 (0)	2 (2)	0 (0)	0 (0)	0 (0)	0 (0)	0 (0)	1 (0)	3 (0)	4 (0)	3 (1)	0 (0)	0 (0)
PLATZ	2 (0)	0 (0)	0 (0)	0 (0)	0 (0)	0 (0)	0 (0)	0 (0)	0 (0)	0 (0)	0 (0)	0 (0)	0 (0)
RB	0 (0)	0 (0)	0 (0)	1 (0)	1 (0)	1 (0)	0 (0)	0 (0)	0 (0)	1 (0)	0 (0)	0 (0)	0 (0)
CW-Zn	0 (0)	0 (0)	0 (0)	4 (0)	0 (0)	1 (0)	0 (0)	0 (0)	1 (0)	2 (0)	1 (0)	0 (0)	3 (0)
RR-A-type	3 (0)	0 (0)	0 (0)	1 (0)	1 (0)	0 (0)	1 (0)	0 (0)	6 (0)	7 (0)	4 (2)	0 (0)	5 (2)
RR-B-type	0 (0)	0 (0)	0 (0)	0 (0)	0 (0)	0 (0)	0 (0)	0 (0)	0 (0)	0 (0)	0 (0)	0 (0)	0 (0)
TCoAp15	0 (0)	0 (0)	0 (0)	0 (0)	0 (0)	0 (0)	0 (0)	0 (0)	0 (0)	0 (0)	0 (0)	0 (0)	0 (0)
Tc-PD	0 (0)	0 (0)	0 (0)	0 (0)	0 (0)	0 (0)	0 (0)	0 (0)	1 (0)	1 (1)	1 (0)	0 (0)	0 (0)
AP2-EREBP	40 (11)	7 (3)	1 (0)	0 (0)	1 (0)	0 (0)	0 (0)	6 (1)	16 (0)	18 (2)	27 (10)	7 (4)	7 (2)
ARF	1 (0)	0 (0)	0 (0)	3 (0)	1 (0)	2 (0)	2 (0)	1 (0)	3 (0)	11 (2)	3 (1)	1 (0)	8 (4)
AS2-LOB	4 (1)	2 (0)	0 (0)	0 (0)	1 (0)	2 (0)	0 (0)	1 (0)	6 (1)	5 (0)	3 (0)	3 (2)	2 (2)
B3-Domain	2 (0)	0 (0)	0 (0)	0 (0)	4 (0)	0 (0)	1 (0)	0 (0)	4 (0)	13 (1)	5 (2)	2 (0)	3 (2)
BES/BZR	4 (0)	0 (0)	1 (0)	0 (0)	0 (0)	0 (0)	0 (0)	0 (0)	0 (0)	3 (0)	2 (0)	0 (0)	1 (0)
bHLH	32 (7)	2 (2)	1 (0)	2 (0)	2 (0)	5 (0)	1 (0)	2 (0)	23 (4)	42 (5)	35 (4)	5 (3)	13 (3)
bZIP	9 (2)	0 (0)	0 (0)	2 (0)	0 (0)	4 (0)	0 (0)	4 (0)	23 (1)	23 (6)	18 (6)	3 (0)	3 (0)
C2C2-CO-like	8 (1)	0 (0)	0 (0)	3 (0)	1 (0)	0 (0)	0 (0)	0 (0)	6 (0)	10 (0)	12 (6)	0 (0)	2 (0)
C2C2-Dof	4 (1)	0 (0)	0 (0)	0 (0)	2 (0)	0 (0)	0 (0)	0 (0)	5 (1)	11 (3)	15 (8)	0 (0)	1 (1)
C2C2-GATA	8 (1)	1 (0)	0 (0)	0 (0)	0 (0)	0 (0)	0 (0)	0 (0)	7 (0)	4 (1)	5 (3)	1 (1)	4 (0)
C2C2-YABBY	0 (0)	0 (0)	0 (0)	0 (0)	0 (0)	0 (0)	0 (0)	0 (0)	3 (0)	1 (1)	1 (0)	0 (0)	2 (0)
C2H2	83 (9)	6 (2)	1 (0)	39 (0)	13 (0)	11 (0)	5 (0)	18 (0)	95 (5)	150 (24)	112 (23)	27 (7)	33 (7)
C3H	6 (1)	3 (1)	1 (0)	8 (0)	5 (0)	4 (0)	0 (0)	1 (0)	12 (0)	24 (2)	8 (0)	3 (1)	5 (0)
CG1-CAMTA	0 (0)	0 (0)	0 (0)	1 (0)	0 (0)	0 (0)	0 (0)	0 (0)	0 (0)	3 (1)	2 (2)	0 (0)	1 (0)
E2F-DP	0 (0)	0 (0)	0 (0)	0 (0)	3 (0)	2 (0)	1 (0)	0 (0)	1 (0)	1 (1)	2 (0)	0 (0)	0 (0)
EIL	0 (0)	1 (0)	0 (0)	0 (0)	0 (0)	0 (0)	0 (0)	0 (0)	1 (0)	1 (1)	0 (0)	0 (0)	0 (0)
FAR	3 (0)	0 (0)	1 (0)	10 (0)	2 (0)	8 (0)	1 (0)	0 (0)	13 (2)	28 (9)	4 (0)	0 (0)	1 (0)
GAGA-Binding-like	2 (0)	0 (0)	0 (0)	0 (0)	0 (0)	0 (0)	1 (0)	0 (0)	1 (0)	1 (0)	0 (0)	1 (0)	2 (0)
GARP-G2-like	1 (0)	0 (0)	0 (0)	1 (0)	0 (0)	0 (0)	0 (0)	0 (0)	2 (0)	5 (0)	2 (0)	0 (0)	1 (1)
GeBP	4 (0)	0 (0)	0 (0)	0 (0)	0 (0)	1 (0)	0 (0)	0 (0)	1 (0)	2 (0)	3 (0)	0 (0)	0 (0)
GRAS	11 (0)	1 (0)	0 (0)	0 (0)	0 (0)	1 (0)	1 (0)	3 (0)	15 (0)	14 (3)	13 (4)	2 (1)	1 (0)
GRF	0 (0)	0 (0)	0 (0)	0 (0)	0 (0)	0 (0)	0 (0)	0 (0)	1 (0)	3 (0)	0 (0)	0 (0)	0 (0)
Hap2/NF-YA	1 (0)	0 (0)	0 (0)	1 (0)	0 (0)	0 (0)	0 (0)	0 (0)	3 (0)	2 (1)	5 (1)	0 (0)	0 (0)
Hap3/NF-YB	20 (0)	0 (0)	0 (0)	1 (0)	6 (0)	0 (0)	1 (0)	3 (0)	13 (1)	14 (5)	17 (2)	4 (0)	3 (0)
HD-ZIP	5 (0)	0 (0)	0 (0)	0 (0)	0 (0)	0 (0)	0 (0)	2 (0)	0 (0)	3 (0)	3 (3)	1 (0)	0 (0)
Homeodomain-TALE-BEL	0 (0)	0 (0)	0 (0)	0 (0)	0 (0)	0 (0)	0 (0)	0 (0)	0 (0)	0 (0)	0 (0)	0 (0)	0 (0)
Homeodomain-TALE-KNOX	0 (0)	0 (0)	0 (0)	0 (0)	0 (0)	0 (0)	0 (0)	0 (0)	0 (0)	0 (0)	0 (0)	0 (0)	0 (0)
Homobox-WOX	7 (0)	0 (0)	1 (0)	3 (0)	1 (1)	0 (0)	1 (0)	3 (0)	10 (0)	19 (0)	24 (8)	2 (0)	5 (2)
HSF-type-DNA-binding	7 (1)	0 (0)	0 (0)	0 (0)	2 (0)	0 (0)	0 (0)	0 (0)	8 (0)	7 (2)	3 (3)	0 (0)	2 (0)
LFY	0 (0)	0 (0)	0 (0)	0 (0)	0 (0)	0 (0)	0 (0)	0 (0)	0 (0)	2 (0)	1 (1)	0 (0)	0 (0)
MADS-MIKC	1 (0)	0 (0)	0 (0)	0 (0)	0 (0)	0 (0)	0 (0)	1 (0)	8 (0)	13 (4)	8 (8)	0 (0)	1 (1)
MADS-type1	1 (0)	0 (0)	0 (0)	0 (0)	1 (0)	1 (0)	1 (0)	0 (0)	1 (0)	7 (0)	0 (0)	0 (0)	4 (0)
MBF1	0 (0)	0 (0)	0 (0)	0 (0)	0 (0)	0 (0)	0 (0)	0 (0)	0 (0)	0 (0)	0 (0)	0 (0)	0 (0)
MYB	3 (0)	0 (0)	0 (0)	1 (0)	1 (0)	0 (0)	2 (0)	0 (0)	2 (0)	5 (2)	3 (3)	0 (0)	2 (0)
MYB/SANT	0 (0)	0 (0)	0 (0)	0 (0)	0 (0)	0 (0)	0 (0)	0 (0)	0 (0)	0 (0)	0 (0)	0 (0)	0 (0)
MYB-HB-like	23 (4)	3 (2)	1 (0)	13 (0)	8 (0)	4 (0)	5 (0)	6 (0)	35 (1)	83 (9)	17 (17)	5 (2)	21 (7)
MYB-related	0 (0)	0 (0)	0 (0)	0 (0)	0 (0)	0 (0)	0 (0)	0 (0)	0 (0)	0 (0)	0 (0)	0 (0)	0 (0)
NAM	12 (2)	3 (0)	0 (0)	2 (0)	1 (0)	0 (0)	0 (0)	0 (0)	16 (1)	20 (0)	35 (13)	1 (0)	4 (0)
Nin-like	0 (0)	0 (0)	0 (0)	3 (0)	1 (0)	0 (0)	0 (0)	0 (0)	1 (0)	6 (1)	3 (1)	0 (0)	1 (0)
NOZZLE	0 (0)	0 (0)	0 (0)	0 (0)	0 (0)	0 (0)	0 (0)	0 (0)	0 (0)	0 (0)	0 (0)	0 (0)	0 (0)
RAV	1 (1)	0 (0)	0 (0)	0 (0)	0 (0)	0 (0)	0 (0)	0 (0)	0 (0)	0 (0)	0 (0)	1 (1)	0 (0)
S1Fa-like	0 (0)	0 (0)	0 (0)	0 (0)	0 (0)	0 (0)	0 (0)	0 (0)	0 (0)	2 (0)	3 (0)	0 (0)	0 (0)
SBP	2 (0)	0 (0)	0 (0)	0 (0)	1 (0)	1 (0)	0 (0)	1 (0)	4 (0)	6 (2)	5 (1)	0 (0)	1 (1)
ssDNA-binding-TF	0 (0)	0 (0)	1 (0)	0 (0)	1 (0)	0 (0)	0 (0)	0 (0)	1 (0)	1 (0)	0 (0)	1 (0)	0 (0)
STAT	0 (0)	0 (0)	0 (0)	0 (0)	0 (0)	0 (0)	0 (0)	0 (0)	0 (0)	0 (0)	0 (0)	0 (0)	0 (0)
STY-LRP1	1 (0)	0 (0)	0 (0)	0 (0)	0 (0)	0 (0)	0 (0)	0 (0)	3 (0)	0 (0)	0 (0)	1 (1)	0 (0)
TCP	5 (0)	0 (0)	0 (0)	0 (0)	2 (0)	0 (0)	0 (0)	0 (0)	1 (0)	8 (1)	1 (1)	1 (0)	3 (3)
TIFY	10 (6)	0 (0)	0 (0)	0 (0)	0 (0)	0 (0)	0 (0)	0 (0)	1 (0)	2 (0)	2 (2)	1 (0)	1 (0)
TUBBY	5 (0)	0 (0)	0 (0)	0 (0)	0 (0)	0 (0)	1 (0)	1 (0)	2 (0)	5 (1)	4 (0)	0 (0)	0 (0)
WD40-like	16 (0)	0 (0)	3 (0)	50 (0)	40 (0)	13 (0)	6 (0)	4 (0)	41 (2)	79 (8)	41 (4)	2 (0)	30 (0)
WRKY	14 (3)	3 (1)	0 (0)	0 (0)	0 (0)	0 (0)	0 (0)	1 (0)	8 (0)	16 (1)	20 (6)	0 (0)	1 (0)
ZF-HD	0 (0)	0 (0)	0 (0)	0 (0)	0 (0)	0 (0)	0 (0)	0 (0)	0 (0)	0 (0)	0 (0)	0 (0)	0 (0)
Znf-LSD	0 (0)	2 (0)	0 (0)	0 (0)	0 (0)	0 (0)	0 (0)	0 (0)	1 (0)	3 (1)	2 (1)	0 (0)	0 (0)
ARID	0 (0)	0 (0)	0 (0)	1 (0)	1 (0)	0 (0)	0 (0)	0 (0)	0 (0)	3 (0)	0 (0)	0 (0)	1 (0)
ARID-HMG	0 (0)	0 (0)	0 (0)	0 (0)	0 (0)	0 (0)	0 (0)	0 (0)	0 (0)	1 (0)	2 (2)	0 (0)	0 (0)
CW-Zn-B3/VAL	0 (0)	0 (0)	0 (0)	1 (0)	0 (0)	0 (0)	0 (0)	0 (0)	1 (0)	1 (1)	0 (0)	0 (0)	1 (0)
DDT	0 (0)	0 (0)	0 (0)	3 (0)	2 (0)	1 (0)	0 (0)	0 (0)	1 (0)	1 (0)	0 (0)	0 (0)	2 (0)
JmjC-ARID	0 (0)	0 (0)	0 (0)	1 (0)	0 (0)	0 (0)	0 (0)	0 (0)	0 (0)	0 (0)	0 (0)	0 (0)	0 (0)
JmjN	1 (0)	0 (0)	0 (0)	0 (0)	0 (0)	0 (0)	0 (0)	0 (0)	0 (0)	0 (0)	0 (0)	0 (0)	0 (0)
JUMONJI	0 (0)	0 (0)	0 (0)	0 (0)	0 (0)	0 (0)	0 (0)	0 (0)	0 (0)	0 (0)	0 (0)	0 (0)	0 (0)
JmjC	1 (0)	1 (0)	0 (0)	2 (0)	2 (0)	1 (0)	0 (0)	0 (0)	3 (0)	9 (2)	1 (1)	0 (0)	3 (0)
HD-SAD	0 (0)	0 (0)	0 (0)	0 (0)	0 (0)	0 (0)	0 (0)	0 (0)	0 (0)	0 (0)	0 (0)	0 (0)	0 (0)
TAZ	0 (0)	0 (0)	0 (0)	1 (0)	0 (0)	1 (0)	0 (0)	0 (0)	0 (0)	0 (0)	0 (0)	0 (0)	1 (1)
TTF-type(Zn)	0 (0)	0 (0)	0 (0)	1 (0)	0 (0)	0 (0)	0 (0)	0 (0)	1 (0)	2 (0)	0 (0)	0 (0)	0 (0)
AUX-IAA	2 (0)	0 (0)	1 (0)	0 (0)	0 (0)	1 (0)	0 (0)	0 (0)	3 (0)	5 (0)	6 (1)	0 (0)	3 (0)
C3H-WRC/GRF	3 (0)	0 (0)	0 (0)	2 (0)	2 (0)	0 (0)	0 (0)	0 (0)	3 (0)	3 (1)	3 (1)	0 (0)	0 (0)
CCHC(Zn)	9 (0)	0 (0)	0 (0)	12 (0)	2 (0)	9 (1)	2 (0)	2 (0)	32 (2)	43 (9)	12 (0)	2 (1)	10 (1)
FHA-SMAD	1 (0)	0 (0)	0 (0)	4 (0)	2 (0)	2 (0)	1 (0)	0 (0)	4 (0)	6 (1)	1 (0)	0 (0)	1 (0)
KRAB-box	0 (0)	0 (0)	0 (0)	0 (0)	0 (0)	0 (0)	0 (0)	0 (0)	0 (0)	0 (0)	0 (0)	0 (0)	0 (0)
LIM	2 (1)	0 (0)	0 (0)	0 (0)	0 (0)	0 (0)	0 (0)	1 (0)	1 (0)	3 (0)	0 (0)	0 (0)	0 (0)
LisH	0 (0)	0 (0)	1 (0)	4 (0)	1 (0)	2 (0)	0 (0)	0 (0)	7 (0)	7 (1)	0 (0)	0 (0)	5 (0)
Znf-B	7 (2)	1 (0)	0 (0)	1 (0)	1 (0)	0 (0)	0 (0)	2 (0)	2 (0)	2 (0)	3 (2)	2 (1)	2 (1)
BED-type(Zn)	0 (0)	0 (0)	1 (0)	6 (0)	1 (0)	3 (0)	0 (0)	0 (0)	3 (0)	2 (1)	7 (1)	0 (0)	1 (0)
Homeodomain-LIKE	2 (0)	0 (0)	0 (0)	0 (0)	1 (0)	2 (0)	0 (0)	0 (0)	0 (0)	1 (0)	1 (0)	0 (0)	0 (0)
SAP	0 (0)	0 (0)	0 (0)	1 (0)	0 (0)	0 (0)	0 (0)	0 (0)	2 (0)	4 (1)	1 (0)	0 (0)	0 (0)
Total	422 (55)	38 (13)	19 (0)	247 (1)	135 (1)	111 (1)	45 (0)	66 (1)	528 (22)	910 (139)	642 (162)	85 (27)	229 (44)

## Sheet: Table S5
Supplementary Table S5. Primer sequences used for RT-qPCR measurement of putative bromelain gene expression.
Gene	Function	Sequence	Source
β-actin	Housekeeping	F> 5'-CTGGCCTACGTGGCACTTGACTT-3'	doi: 10.1590/s1415-47572014000400009
		R> 5'-CACTTCTGGGCAGCGGAACCTTT-3'
ACMD2v2_01.04652	AP2/ERF and B3 domain-containing transcription factor RAV1	F> 5'-GGCAGTTGCATAGAGGAAGA-3'	NCBI Primer Blast
		R> 5'-CCCCCTTATACTTGGACGAC-3'
ACMD2v2_02.24982	ACC oxidase	F> 5'-TGCAGGTACAAGAGCGTAAT-3'	NCBI Primer Blast
		R> 5'-ATTTCGGATACACCTCGTCC-3'
ACMD2v2_02.26328	ethylene-responsive transcription factor ERF109-like	F> 5'-ACGGTGGATATATGGGACGG-3'	NCBI Primer Blast
		R> 5'-AAAATGGCGGGAACCACATC-3'
ACMD2v2_03.17852	Ethylene-responsive transcription factor 2	F> 5'-CAATTCCGCCGAGATTCCG-3'	NCBI Primer Blast
		R> 5'-GACACGTGTGAGTTGCATCC-3'
ACMD2v2_03.18264	BAG family molecular chaperone regulator 4	F> 5'-GTTTGCACATAGCGGGTGTG-3'	NCBI Primer Blast
		R> 5'-GCTCAAGCTTCCGCTCTTTG-3'
ACMD2v2_06.24315	MADS-box protein SVP	F> 5'-GGAGATCATCAAGAGGCACA-3'	NCBI Primer Blast
		R> 5'-CAACCCCTCAAGATCCTCTC-3'
ACMD2v2_10.09091	mitogen-activated protein kinase kinase kinase 18	F> 5'-GTGGTTCTTCCGCTGTTTGT-3'	NCBI Primer Blast
		R> 5'-CCGGTCCGTTCTCCTAACTT-3'
ACMD2v2_10.09239	protein HEADING DATE 3A-like	F> 5'-TGGTAGACCCAGATGCTCCA-3'	NCBI Primer Blast
		R> 5'-CCTGTGGTTCCAGGGATGTC-3'
ACMD2v2_14.15670	Flowering time control protein FY	F> 5'-TCTGGAATGGGCAGTCTTTT-3'	NCBI Primer Blast
		R> 5'-ATCATCACCTGTGACCATCC-3'
ACMD2v2_18.14935	histone-lysine N-methyltransferase EZ1 isoform X1 (CLF)	F> 5'-TCCAAAATGGTGACAGTGGA-3'	NCBI Primer Blast
		R> 5'-GAAGCCATGACTGGTTTGTC-3'
ACMD2v2_20.14300	methionine S-methyltransferase	F> 5'-ATTGCTCGGGCAGTTGAAGA-3'	NCBI Primer Blast
		R> 5'-CCTACAGACACCTTGCCCAG-3'

## Sheet: Table S6
Supplementary Table S6. Summary results for two-way ANOVA of RT-qPCR gene expression. Genotype and time point were tested for each gene.
Gene	Source of Variation	% of total variation	P-value	P-value summary	Significant?	Geisser-Greenhouse's epsilon
ACMD2v2_01.04652	Time point x Genotype	2.048	0.0007	***	Yes
	Time point	89.46	<0.0001	****	Yes	0.4706
	Genotype	7.067	0.0015	**	Yes
	Sample	0.4752	0.1444	ns	No
ACMD2v2_02.24982	Time point x Genotype	3.861	0.0073	**	Yes
	Time point	91.77	<0.0001	****	Yes	0.4582
	Genotype	0.43	0.2481	ns	No
	Sample	0.9426	0.3261	ns	No
ACMD2v2_02.26328	Time point x Genotype	14.13	0.0022	**	Yes
	Time point	56.34	0.0008	***	Yes	0.4193
	Genotype	19.5	0.0023	**	Yes
	Sample	1.644	0.5516	ns	No
ACMD2v2_03.17852	Time point x Genotype	17.27	0.0018	**	Yes
	Time point	67.59	0.0001	***	Yes	0.5634
	Genotype	2.368	0.1472	ns	No
	Sample	2.942	0.3498	ns	No
ACMD2v2_03.18264	Time point x Genotype	8.4	0.1232	ns	No
	Time point	19.26	0.0337	*	Yes	0.5614
	Genotype	50.44	0.0046	**	Yes
	Sample	6.18	0.2298	ns	No
ACMD2v2_06.24315	Time point x Genotype	0.6901	0.2539	ns	No
	Time point	96.68	<0.0001	****	Yes	0.4609
	Genotype	0.04583	0.6407	ns	No
	Sample	0.7214	0.2355	ns	No
ACMD2v2_10.09091	Time point x Genotype	16.03	0.0078	**	Yes
	Time point	57.24	0.0014	**	Yes	0.4715
	Genotype	12.39	0.0057	**	Yes
	Sample	1.698	0.7105	ns	No
ACMD2v2_10.09239	Time point x Genotype	0.34	0.4301	ns	No
	Time point	97.24	<0.0001	****	Yes	0.6076
	Genotype	0.17	0.4293	ns	No
	Sample	0.89	0.0723	ns	No
ACMD2v2_14.15670	Time point x Genotype	24.35	0.0714	ns	No
	Time point	23.58	0.0136	*	Yes	0.5068
	Genotype	26.46	0.0091	**	Yes
	Sample	15.33	0.2056	ns	No
ACMD2v2_18.14935	Time point x Genotype	7.299	0.1324	ns	No
	Time point	68.39	0.0007	***	Yes	0.5146
	Genotype	4.593	0.1449	ns	No
	Sample	5.622	0.2238	ns	No
ACMD2v2_20.14300	Time point x Genotype	19.91	0.0144	*	Yes
	Time point	58.62	0.0099	**	Yes	0.3563
	Genotype	2.77	0.0058	**	Yes
	Sample	0.38	0.9862	ns	No

## Sheet: Table S7
Supplementary Table S7. Results for time point pairwise comparison tests of RT-qPCR gene expression. Difference in expression between time points (eg. T0 vs T1) and within genotypes (MD2 and Dole-17) were tested for each gene.
Gene	Šídák's multiple comparisons test	Below threshold?	Summary	Adjusted p-value
ACMD2v2_01.04652	MD2
	T0 vs. T1	No	ns	0.6054
	T1 vs. T2	No	ns	0.1016
	T2 vs. T3	No	ns	0.8408
	T3 vs. T4	Yes	*	0.031
	Dole17
	T0 vs. T1	Yes	*	0.0163
	T1 vs. T2	No	ns	0.4167
	T2 vs. T3	No	ns	0.7502
	T3 vs. T4	Yes	*	0.0383
ACMD2v2_02.24982	MD2
	T0 vs. T1	No	ns	0.9987
	T1 vs. T2	No	ns	0.7596
	T2 vs. T3	No	ns	>0.9999
	T3 vs. T4	No	ns	0.3551
	Dole17
	T0 vs. T1	No	ns	0.865
	T1 vs. T2	Yes	*	0.0497
	T2 vs. T3	No	ns	>0.9999
	T3 vs. T4	Yes	**	0.0016
ACMD2v2_02.26328	MD2
	T0 vs. T1	No	ns	0.3146
	T1 vs. T2	No	ns	0.4759
	T2 vs. T3	No	ns	0.9466
	T3 vs. T4	No	ns	>0.9999
	Dole17
	T0 vs. T1	No	ns	0.4216
	T1 vs. T2	No	ns	0.612
	T2 vs. T3	No	ns	0.1366
	T3 vs. T4	No	ns	0.9984
ACMD2v2_03.17852	MD2
	T0 vs. T1	No	ns	0.3348
	T1 vs. T2	No	ns	0.5897
	T2 vs. T3	No	ns	0.9997
	T3 vs. T4	No	ns	0.6974
	Dole17
	T0 vs. T1	No	ns	0.2744
	T1 vs. T2	No	ns	0.8342
	T2 vs. T3	Yes	*	0.0118
	T3 vs. T4	No	ns	0.9998
ACMD2v2_03.18264	MD2
	T0 vs. T1	No	ns	0.8667
	T1 vs. T2	No	ns	0.9694
	T2 vs. T3	No	ns	0.9998
	T3 vs. T4	No	ns	0.9999
	Dole17
	T0 vs. T1	No	ns	0.2133
	T1 vs. T2	No	ns	0.9999
	T2 vs. T3	No	ns	0.8588
	T3 vs. T4	No	ns	0.7957
ACMD2v2_06.24315	MD2
	T0 vs. T1	No	ns	0.5095
	T1 vs. T2	No	ns	0.8121
	T2 vs. T3	No	ns	0.9999
	T3 vs. T4	Yes	**	0.0098
	Dole17
	T0 vs. T1	No	ns	0.1119
	T1 vs. T2	No	ns	0.1797
	T2 vs. T3	No	ns	>0.9999
	T3 vs. T4	Yes	*	0.0435
ACMD2v2_10.09091	MD2
	T0 vs. T1	No	ns	0.9762
	T1 vs. T2	No	ns	0.4537
	T2 vs. T3	No	ns	0.5958
	T3 vs. T4	No	ns	0.7751
	Dole17
	T0 vs. T1	No	ns	0.7226
	T1 vs. T2	No	ns	0.9921
	T2 vs. T3	No	ns	0.1192
	T3 vs. T4	No	ns	0.9443
ACMD2v2_10.09239	MD2
	T0 vs. T1	No	ns	>0.9999
	T1 vs. T2	No	ns	0.9605
	T2 vs. T3	No	ns	0.9952
	T3 vs. T4	Yes	*	0.0289
	Dole17
	T0 vs. T1	No	ns	0.8823
	T1 vs. T2	Yes	*	0.0168
	T2 vs. T3	No	ns	0.9605
	T3 vs. T4	Yes	*	0.0194
ACMD2v2_14.15670	MD2
	T0 vs. T1	No	ns	0.9575
	T1 vs. T2	No	ns	0.9686
	T2 vs. T3	No	ns	0.7667
	T3 vs. T4	No	ns	0.9998
	Dole17
	T0 vs. T1	No	ns	0.404
	T1 vs. T2	No	ns	0.386
	T2 vs. T3	No	ns	>0.9999
	T3 vs. T4	Yes	*	0.0361
ACMD2v2_18.14935	MD2
	T0 vs. T1	No	ns	0.913
	T1 vs. T2	No	ns	0.2982
	T2 vs. T3	No	ns	0.9802
	T3 vs. T4	No	ns	0.9998
	Dole17
	T0 vs. T1	No	ns	0.9997
	T1 vs. T2	No	ns	0.4345
	T2 vs. T3	Yes	**	0.0074
	T3 vs. T4	No	ns	0.0843
ACMD2v2_20.14300	MD2
	T0 vs. T1	No	ns	0.0826
	T1 vs. T2	No	ns	0.3763
	T2 vs. T3	No	ns	0.1879
	T3 vs. T4	No	ns	>0.9999
	Dole17
	T0 vs. T1	No	ns	0.6489
	T1 vs. T2	No	ns	0.9866
	T2 vs. T3	No	ns	0.1243
	T3 vs. T4	No	ns	0.4708

## Sheet: Table S8
Supplementary Table S8. Results for genotype pairwise comparison tests of RT-qPCR gene expression. Difference in expression between genotype (Dole-17 and MD2) and within time points (T0-T4) were tested for each gene.
Gene	Šídák's multiple comparisons test	Below threshold?	Summary	Adjusted p-value
ACMD2v2_01.04652	MD2 vs Dole17
	T0	No	ns	0.1766
	T1	No	ns	0.4851
	T2	No	ns	0.351
	T3	Yes	*	0.0281
	T4	No	ns	0.0633
ACMD2v2_02.24982	MD2 vs Dole17
	T0	No	ns	0.9226
	T1	No	ns	0.0624
	T2	No	ns	0.9021
	T3	No	ns	0.9834
	T4	No	ns	0.1862
ACMD2v2_02.26328	MD2 vs Dole17
	T0	No	ns	0.9772
	T1	Yes	*	0.0206
	T2	No	ns	>0.9999
	T3	Yes	**	0.0048
	T4	No	ns	0.1184
ACMD2v2_03.17852	MD2 vs Dole17
	T0	No	ns	>0.9999
	T1	No	ns	0.0983
	T2	No	ns	0.3437
	T3	Yes	**	0.0079
	T4	No	ns	>0.9999
ACMD2v2_03.18264	MD2 vs Dole17
	T0	Yes	*	0.0349
	T1	Yes	**	0.0079
	T2	Yes	**	0.0062
	T3	No	ns	0.9923
	T4	No	ns	0.0538
ACMD2v2_06.24315	MD2 vs Dole17
	T0	No	ns	0.4845
	T1	No	ns	0.8629
	T2	No	ns	0.9803
	T3	No	ns	0.8739
	T4	No	ns	0.9721
ACMD2v2_10.09091	MD2 vs Dole17
	T0	No	ns	0.84
	T1	No	ns	0.9969
	T2	No	ns	>0.9999
	T3	Yes	**	0.0087
	T4	Yes	*	0.0462
ACMD2v2_10.09239	MD2 vs Dole17
	T0	No	ns	0.9958
	T1	No	ns	0.8513
	T2	No	ns	>0.9999
	T3	No	ns	0.6322
	T4	No	ns	0.9909
ACMD2v2_14.15670	MD2 vs Dole17
	T0	No	ns	0.6883
	T1	Yes	**	0.0093
	T2	Yes	*	0.0408
	T3	Yes	*	0.0307
	T4	No	ns	0.8051
ACMD2v2_18.14935	MD2 vs Dole17
	T0	Yes	*	0.0304
	T1	Yes	**	0.0097
	T2	No	ns	0.0581
	T3	Yes	*	0.0189
	T4	No	ns	0.9917
ACMD2v2_20.14300	MD2 vs Dole17
	T0	Yes	*	0.0395
	T1	Yes	*	0.0454
	T2	No	ns	>0.9999
	T3	No	ns	>0.9999
	T4	Yes	*	0.0225
